# Supplementary material for: The Molecular Drivers of Honey Robbing in Apis mellifera L.: Morphological Divergence and Oxidative-Immune Regulation Mechanisms Based on Proteomic Analysis
Source: Insects. 2025 Sep 22;16(9):987. doi: 10.3390/insects16090987 (PMC12471248; doi:10.3390/insects16090987)
Supplement: Supplementary file 1 [file insects-16-00987-s001.zip › Supplementary File S2.xlsx]

## Sheet: Supporting Information Table S1
Table S1. Expression and differential analysis of all DEPs
Accession	Description	FC	P-value	Regulation	GO_Biological process	GO_Cellular component	GO_Molecular function	KEGG_Pathways	Subcellular_localization
A0A7M6UEN5	Cytochrome P450 6a14-like OS=Apis mellifera OX=7460 GN=LOC724946 PE=3 SV=1	1.52033	0.031839	up	--	GO:0016021 integral component of membrane	GO:0004497 monooxygenase activity;GO:0005506 iron ion binding;GO:0016705 oxidoreductase activity, acting on paired donors, with incorporation or reduction of molecular oxygen;GO:0020037 heme binding	--	Endoplasmic reticulum
A0A7M6UEY4	Large ribosomal subunit protein eL39 OS=Apis mellifera OX=7460 GN=724966 PE=3 SV=1	1.63431	0.00237269	up	GO:0006412 translation	GO:0005840 ribosome	GO:0003735 structural constituent of ribosome	ko03010: Ribosome	Cytoplasm
A0A7M6UGM2	60S ribosomal protein L35 OS=Apis mellifera OX=7460 GN=724191 PE=3 SV=1	1.97438	9.28088e-05	up	GO:0000463 maturation of LSU-rRNA from tricistronic rRNA transcript (SSU-rRNA, 5.8S rRNA, LSU-rRNA);GO:0006412 translation	GO:0022625 cytosolic large ribosomal subunit	GO:0003735 structural constituent of ribosome	ko03010: Ribosome	Cytoplasm
A0A7M6UPZ2	dolichyl-diphosphooligosaccharide--protein glycotransferase OS=Apis mellifera OX=7460 GN=STT3B PE=3 SV=1	1.77427	0.00161677	up	GO:0006486 protein glycosylation	GO:0016021 integral component of membrane	GO:0004579 dolichyl-diphosphooligosaccharide-protein glycotransferase activity;GO:0016740 transferase activity;GO:0046872 metal ion binding	ko00510: N-Glycan biosynthesis;ko00513: Various types of N-glycan biosynthesis;ko01100: Metabolic pathways;ko04141: Protein processing in endoplasmic reticulum	Plasma membrane
A0A7M6UV10	Ubiquitin specific protease-like OS=Apis mellifera OX=7460 GN=409389 PE=4 SV=1	1.60376	0.0459463	up	GO:0006511 ubiquitin-dependent protein catabolic process;GO:0016579 protein deubiquitination	--	GO:0004843 cysteine-type deubiquitinase activity	ko03460: Fanconi anemia pathway	Nucleus
A0A7M6UVD3	Peroxiredoxin-like protein OS=Apis mellifera OX=7460 GN=551975 PE=3 SV=1	1.55217	0.0012408	up	--	--	GO:0008379 thioredoxin peroxidase activity	ko01100: Metabolic pathways	Cytoplasm_Nucleus
A0A7M6UWH7	Odorant receptor OS=Apis mellifera OX=7460 GN=Or9 PE=3 SV=1	1.5467	0.00156054	up	GO:0007165 signal transduction	GO:0005886 plasma membrane;GO:0016021 integral component of membrane	GO:0004984 olfactory receptor activity;GO:0005549 odorant binding	--	Plasma membrane
A0A7M6W5F9	Bee-milk protein OS=Apis mellifera OX=7460 GN=MRJP7 PE=2 SV=1	1.69336	0.00578074	up	--	--	--	--	Extracell
A0A7M7FYJ0	Large ribosomal subunit protein eL43 OS=Apis mellifera OX=7460 GN=LOC725432 PE=3 SV=1	1.78544	7.45433e-05	up	GO:0006412 translation	GO:0005840 ribosome	GO:0003735 structural constituent of ribosome	ko03010: Ribosome	Extracell
A0A7M7FYQ0	vitamin-K-epoxide reductase (warfarin-sensitive) OS=Apis mellifera OX=7460 GN=724791 PE=3 SV=1	1.83168	0.00991099	up	GO:0042373 vitamin K metabolic process	GO:0005789 endoplasmic reticulum membrane;GO:0016021 integral component of membrane	GO:0047057 vitamin-K-epoxide reductase (warfarin-sensitive) activity;GO:0048038 quinone binding	ko00130: Ubiquinone and other terpenoid-quinone biosynthesis;ko01100: Metabolic pathways;ko01240: Biosynthesis of cofactors	Plasma membrane
A0A7M7FYZ7	40S ribosomal protein S6 OS=Apis mellifera OX=7460 GN=725647 PE=3 SV=1	1.69802	1.03349e-05	up	GO:0006412 translation	GO:0005840 ribosome	GO:0003735 structural constituent of ribosome	ko03010: Ribosome;ko04150: mTOR signaling pathway	Cytoplasm
A0A7M7FZ20	Sodium channel protein Nach isoform X1 OS=Apis mellifera OX=7460 GN=LOC724767 PE=3 SV=1	1.88517	0.000551584	up	--	GO:0016021 integral component of membrane	GO:0005272 sodium channel activity	--	Plasma membrane
A0A7M7FZ56	Fas apoptotic inhibitory molecule 1 OS=Apis mellifera OX=7460 GN=726648 PE=4 SV=1	1.69564	0.00647835	up	GO:0043066 negative regulation of apoptotic process	--	--	--	Cytoplasm
A0A7M7FZ96	40S ribosomal protein S26 OS=Apis mellifera OX=7460 GN=726789 PE=3 SV=1	1.78952	0.0010764	up	GO:0006412 translation	GO:0005840 ribosome	GO:0003735 structural constituent of ribosome	ko03010: Ribosome	Cytoplasm
A0A7M7FZE0	Uncharacterized protein LOC727028 OS=Apis mellifera OX=7460 GN=LOC727028 PE=4 SV=1	2.17563	7.20847e-05	up	--	--	--	--	Extracell
A0A7M7FZG5	Large ribosomal subunit protein eL34 OS=Apis mellifera OX=7460 GN=727128 PE=3 SV=1	1.88629	4.72348e-05	up	GO:0006412 translation	GO:0005840 ribosome	GO:0003735 structural constituent of ribosome	ko03010: Ribosome	Cytoplasm
A0A7M7G139	60S ribosomal protein L21 OS=Apis mellifera OX=7460 GN=726056 PE=3 SV=1	1.71579	0.000202574	up	GO:0006412 translation	GO:0005840 ribosome	GO:0003735 structural constituent of ribosome	ko03010: Ribosome	Nucleus
A0A7M7G1I2	Kynurenine/alpha-aminoadipate aminotransferase, mitochondrial OS=Apis mellifera OX=7460 GN=724239 PE=4 SV=1	25.1599	0.00294528	up	GO:0009058 biosynthetic process	--	GO:0003824 catalytic activity;GO:0008483 transaminase activity;GO:0030170 pyridoxal phosphate binding	ko00310: Lysine degradation;ko00380: Tryptophan metabolism;ko01100: Metabolic pathways;ko01210: 2-Oxocarboxylic acid metabolism	Cytoplasm_Nucleus
A0A7M7G2F2	Flocculation protein FLO11 isoform X2 OS=Apis mellifera OX=7460 GN=LOC726457 PE=4 SV=1	1.54881	0.0231474	up	--	GO:0005615 extracellular space	GO:0004867 serine-type endopeptidase inhibitor activity	--	Extracell
A0A7M7G2G5	Lipopolysaccharide-induced tumor necrosis factor-alpha factor homolog isoform X1 OS=Apis mellifera OX=7460 GN=LOC725688 PE=3 SV=1	2.08961	0.000145337	up	--	GO:0005765 lysosomal membrane	GO:0046872 metal ion binding	ko04142: Lysosome	Cytoplasm
A0A7M7G2P4	Cardioacceleratory peptide receptor isoform X1 OS=Apis mellifera OX=7460 GN=LOC726935 PE=3 SV=1	7.09304	0.0273663	up	--	GO:0005886 plasma membrane;GO:0016021 integral component of membrane	GO:0005000 vasopressin receptor activity	ko04080: Neuroactive ligand-receptor interaction	Plasma membrane
A0A7M7G6V6	Protein transport protein Sec61 subunit beta OS=Apis mellifera OX=7460 GN=724188 PE=3 SV=1	1.69525	0.0027133	up	GO:0006886 intracellular protein transport	GO:0005784 Sec61 translocon complex;GO:0016021 integral component of membrane	--	ko03060: Protein export;ko04141: Protein processing in endoplasmic reticulum;ko04145: Phagosome	Mitochondrion
A0A7M7G707	Sulfhydryl oxidase OS=Apis mellifera OX=7460 GN=724451 PE=4 SV=1	1.52316	0.00400656	up	--	--	GO:0016971 flavin-linked sulfhydryl oxidase activity	--	Extracell
A0A7M7G737	Protein lethal(2)essential for life OS=Apis mellifera OX=7460 GN=724449 PE=3 SV=1	1.81501	0.000103182	up	--	--	--	ko04141: Protein processing in endoplasmic reticulum;ko04213: Longevity regulating pathway - multiple species	Nucleus
A0A7M7G821	Uncharacterized protein LOC725426 isoform X1 OS=Apis mellifera OX=7460 GN=LOC725426 PE=4 SV=1	3.98225	2.91601e-05	up	--	GO:0016021 integral component of membrane	--	--	Mitochondrion
A0A7M7G8K3	Flavin-containing monooxygenase OS=Apis mellifera OX=7460 GN=726418 PE=3 SV=1	2.30159	0.00642097	up	--	--	GO:0004499 N,N-dimethylaniline monooxygenase activity;GO:0050660 flavin adenine dinucleotide binding;GO:0050661 NADP binding	--	Mitochondrion
A0A7M7G929	THUMP domain-containing protein 1 homolog OS=Apis mellifera OX=7460 GN=100578697 PE=4 SV=1	2.41039	0.021026	up	GO:0006400 tRNA modification	--	GO:0003723 RNA binding	--	Cytoplasm
A0A7M7G9A6	Uncharacterized protein LOC411343 isoform X2 OS=Apis mellifera OX=7460 GN=LOC411343 PE=4 SV=1	2.37941	0.0219215	up	--	GO:0005576 extracellular region	GO:0008061 chitin binding	--	Extracell
A0A7M7GA19	Uncharacterized protein LOC726268 OS=Apis mellifera OX=7460 GN=726268 PE=4 SV=1	1.51232	0.00087422	up	GO:0030431 sleep;GO:0032222 regulation of synaptic transmission, cholinergic;GO:0048511 rhythmic process;GO:1903818 positive regulation of voltage-gated potassium channel activity	GO:0005886 plasma membrane;GO:0031225 anchored component of membrane	--	--	Extracell
A0A7M7GAD5	60S ribosomal protein L27 OS=Apis mellifera OX=7460 GN=412266 PE=3 SV=1	1.82174	2.358e-05	up	GO:0006412 translation	GO:0005840 ribosome	GO:0003735 structural constituent of ribosome	ko03010: Ribosome	Mitochondrion
A0A7M7GAK0	Nicotinate phosphoribosyltransferase OS=Apis mellifera OX=7460 GN=550885 PE=3 SV=1	2.35872	0.00036688	up	GO:0009435 NAD biosynthetic process	--	GO:0004514 nicotinate-nucleotide diphosphorylase (carboxylating) activity;GO:0004516 nicotinate phosphoribosyltransferase activity	ko00760: Nicotinate and nicotinamide metabolism;ko01100: Metabolic pathways;ko01240: Biosynthesis of cofactors	Cytoplasm
A0A7M7GAN7	Ribonucleases P/MRP protein subunit POP1 OS=Apis mellifera OX=7460 GN=100578852 PE=4 SV=1	5.55375	0.018029	up	GO:0001682 tRNA 5'-leader removal	GO:0000172 ribonuclease MRP complex;GO:0005655 nucleolar ribonuclease P complex	--	ko03008: Ribosome biogenesis in eukaryotes	Cytoplasm
A0A7M7GAN9	5-formyltetrahydrofolate cyclo-ligase OS=Apis mellifera OX=7460 GN=100577699 PE=3 SV=1	1.52831	0.00156078	up	--	--	GO:0005524 ATP binding;GO:0016874 ligase activity;GO:0030272 5-formyltetrahydrofolate cyclo-ligase activity;GO:0046872 metal ion binding	ko00670: One carbon pool by folate;ko01100: Metabolic pathways	Cytoplasm
A0A7M7GB39	Large ribosomal subunit protein eL31 OS=Apis mellifera OX=7460 GN=413875 PE=3 SV=1	1.52902	0.001505	up	GO:0006412 translation	GO:0005840 ribosome	GO:0003735 structural constituent of ribosome	ko03010: Ribosome	Nucleus
A0A7M7GJ80	Glucose dehydrogenase [FAD, quinone] OS=Apis mellifera OX=7460 GN=LOC552425 PE=3 SV=1	1.64317	0.0397	up	--	--	GO:0016614 oxidoreductase activity, acting on CH-OH group of donors;GO:0050660 flavin adenine dinucleotide binding	ko00030: Pentose phosphate pathway;ko01100: Metabolic pathways	Nucleus
A0A7M7GKE3	60S ribosomal protein L11 OS=Apis mellifera OX=7460 GN=LOC726171 PE=3 SV=1	1.74286	6.84646e-05	up	GO:0006412 translation	GO:0005840 ribosome	GO:0003735 structural constituent of ribosome	ko03010: Ribosome	Cytoplasm
A0A7M7GLH5	Large ribosomal subunit protein eL6 OS=Apis mellifera OX=7460 GN=409479 PE=3 SV=1	2.09805	8.19956e-06	up	GO:0006412 translation	GO:0005840 ribosome	GO:0003735 structural constituent of ribosome	ko03010: Ribosome	Cytoplasm
A0A7M7GLT3	Large ribosomal subunit protein uL15 OS=Apis mellifera OX=7460 GN=552318 PE=3 SV=1	1.82165	0.00120979	up	GO:0006412 translation	GO:0005840 ribosome;GO:0015934 large ribosomal subunit	GO:0003735 structural constituent of ribosome	ko03010: Ribosome	Cytoplasm
A0A7M7GN38	40S ribosomal protein S8 OS=Apis mellifera OX=7460 GN=406126 PE=3 SV=1	1.84299	1.76179e-06	up	GO:0006412 translation	GO:0005840 ribosome	GO:0003735 structural constituent of ribosome	ko03010: Ribosome	Nucleus
A0A7M7GNK6	Large ribosomal subunit protein eL33 OS=Apis mellifera OX=7460 GN=409599 PE=3 SV=1	1.97525	3.44172e-05	up	GO:0006412 translation	GO:0005840 ribosome	GO:0003735 structural constituent of ribosome	ko03010: Ribosome	Cytoplasm
A0A7M7GNY9	pyridoxal 5'-phosphate synthase OS=Apis mellifera OX=7460 GN=551533 PE=3 SV=1	2.27527	0.000589371	up	GO:0008615 pyridoxine biosynthetic process	--	GO:0004733 pyridoxamine-phosphate oxidase activity;GO:0010181 FMN binding	ko00750: Vitamin B6 metabolism;ko01100: Metabolic pathways;ko01240: Biosynthesis of cofactors	Mitochondrion
A0A7M7GPS0	Cytochrome P450 9e2-like OS=Apis mellifera OX=7460 GN=LOC102656882 PE=3 SV=1	1.56401	0.0246346	up	--	GO:0016021 integral component of membrane	GO:0004497 monooxygenase activity;GO:0005506 iron ion binding;GO:0016705 oxidoreductase activity, acting on paired donors, with incorporation or reduction of molecular oxygen;GO:0020037 heme binding	--	Endoplasmic reticulum
A0A7M7GQC3	Large ribosomal subunit protein uL1 OS=Apis mellifera OX=7460 GN=LOC413868 PE=3 SV=1	1.58373	1.01393e-05	up	GO:0006412 translation	GO:0015934 large ribosomal subunit	GO:0003723 RNA binding;GO:0003735 structural constituent of ribosome	ko03010: Ribosome	Cytoplasm_Nucleus
A0A7M7GQD8	Large ribosomal subunit protein eL14 OS=Apis mellifera OX=7460 GN=LOC409290 PE=3 SV=1	1.61558	0.000125537	up	GO:0006412 translation	GO:0005840 ribosome	GO:0003723 RNA binding;GO:0003735 structural constituent of ribosome	ko03010: Ribosome	Nucleus
A0A7M7GQV2	Vigilin OS=Apis mellifera OX=7460 GN=412111 PE=4 SV=1	1.79848	8.40199e-07	up	--	--	GO:0003723 RNA binding	--	Cytoplasm_Nucleus
A0A7M7GR91	Large ribosomal subunit protein uL24 OS=Apis mellifera OX=7460 GN=408515 PE=3 SV=1	1.73314	0.00068416	up	GO:0006412 translation	GO:0015934 large ribosomal subunit	GO:0003723 RNA binding;GO:0003735 structural constituent of ribosome	ko03010: Ribosome	Nucleus
A0A7M7GRQ8	Uncharacterized protein LOC726260 isoform X1 OS=Apis mellifera OX=7460 GN=726260 PE=4 SV=1	inf	0.00507483	up	--	--	GO:0016491 oxidoreductase activity	--	Cytoplasm
A0A7M7GRZ8	Large ribosomal subunit protein eL32 OS=Apis mellifera OX=7460 GN=406099 PE=3 SV=1	1.78941	3.72376e-05	up	GO:0006412 translation	GO:0005840 ribosome	GO:0003735 structural constituent of ribosome	ko03010: Ribosome	Cytoplasm
A0A7M7GS24	Cytochrome P450 4C1 OS=Apis mellifera OX=7460 GN=LOC413833 PE=3 SV=1	1.5797	0.00412274	up	--	--	GO:0004497 monooxygenase activity;GO:0005506 iron ion binding;GO:0016705 oxidoreductase activity, acting on paired donors, with incorporation or reduction of molecular oxygen;GO:0020037 heme binding	--	Endoplasmic reticulum
A0A7M7GSG4	Apyrase isoform X1 OS=Apis mellifera OX=7460 GN=408474 PE=3 SV=1	1.5351	0.0069925	up	GO:0009166 nucleotide catabolic process	GO:0110165 cellular anatomical entity	GO:0000166 nucleotide binding;GO:0008252 nucleotidase activity;GO:0046872 metal ion binding	ko00230: Purine metabolism;ko00240: Pyrimidine metabolism;ko00760: Nicotinate and nicotinamide metabolism;ko01100: Metabolic pathways;ko01232: Nucleotide metabolism	Mitochondrion
A0A7M7GSQ9	AT-rich interactive domain-containing protein 5B isoform X3 OS=Apis mellifera OX=7460 GN=LOC100576405 PE=4 SV=1	3.03226	0.0138036	up	--	--	GO:0003677 DNA binding	--	Nucleus
A0A7M7GSR1	ABC transporter G family member 20 isoform X2 OS=Apis mellifera OX=7460 GN=409666 PE=4 SV=1	1.68128	0.000289483	up	GO:0055085 transmembrane transport	GO:0043190 ATP-binding cassette (ABC) transporter complex	GO:0005524 ATP binding	--	Plasma membrane
A0A7M7GSS0	40S ribosomal protein S25 OS=Apis mellifera OX=7460 GN=724369 PE=3 SV=1	1.60517	6.37169e-05	up	--	GO:0005840 ribosome	--	ko03010: Ribosome	Nucleus
A0A7M7GSV9	Large ribosomal subunit protein eL18 OS=Apis mellifera OX=7460 GN=102654426 PE=3 SV=1	1.87559	5.15962e-05	up	GO:0006412 translation	GO:0005737 cytoplasm;GO:0005840 ribosome	GO:0003735 structural constituent of ribosome	ko03010: Ribosome	Mitochondrion
A0A7M7GT31	Peroxisomal membrane protein PMP34 OS=Apis mellifera OX=7460 GN=LOC551241 PE=3 SV=1	1.50776	0.0421777	up	--	GO:0016021 integral component of membrane	--	ko04146: Peroxisome	Peroxisome
A0A7M7GU49	Protein transport protein Sec61 subunit alpha OS=Apis mellifera OX=7460 GN=LOC725571 PE=3 SV=1	1.6995	0.00199009	up	GO:0015031 protein transport	GO:0016021 integral component of membrane	--	ko03060: Protein export;ko04141: Protein processing in endoplasmic reticulum;ko04145: Phagosome	Plasma membrane
A0A7M7GUC7	Major facilitator superfamily domain-containing protein 8 isoform X2 OS=Apis mellifera OX=7460 GN=552144 PE=4 SV=1	1.74504	0.0291476	up	--	GO:0016021 integral component of membrane	GO:0022857 transmembrane transporter activity	ko04142: Lysosome	Plasma membrane
A0A7M7GUZ2	60S ribosomal protein L36 OS=Apis mellifera OX=7460 GN=551870 PE=3 SV=1	1.89195	0.000318655	up	GO:0006412 translation	GO:0005840 ribosome	GO:0003735 structural constituent of ribosome	ko03010: Ribosome	Nucleus
A0A7M7GVX5	Protein YIPF5 OS=Apis mellifera OX=7460 GN=102654121 PE=3 SV=1	1.55719	0.0276569	up	GO:0006888 endoplasmic reticulum to Golgi vesicle-mediated transport	GO:0005737 cytoplasm;GO:0016021 integral component of membrane	--	--	Plasma membrane
A0A7M7GX04	Translocation protein SEC62 OS=Apis mellifera OX=7460 GN=410916 PE=3 SV=1	1.57286	0.000180218	up	GO:0015031 protein transport;GO:0035556 intracellular signal transduction	GO:0030176 integral component of endoplasmic reticulum membrane	--	ko03060: Protein export;ko04141: Protein processing in endoplasmic reticulum	Plasma membrane
A0A7M7GXQ5	Nuclear fragile X mental retardation-interacting protein 1 isoform X3 OS=Apis mellifera OX=7460 GN=LOC551066 PE=4 SV=1	5.10661	0.02274	up	--	--	--	--	Mitochondrion
A0A7M7GXZ7	Aprataxin OS=Apis mellifera OX=7460 GN=408601 PE=4 SV=1	1.63121	0.00988076	up	GO:0006281 DNA repair	GO:0005634 nucleus	GO:0003677 DNA binding;GO:0033699 DNA 5'-adenosine monophosphate hydrolase activity;GO:0046872 metal ion binding	ko03410: Base excision repair	Cytoplasm
A0A7M7GYI9	Transmembrane protein 120 homolog isoform X1 OS=Apis mellifera OX=7460 GN=552590 PE=3 SV=1	1.54914	0.000279016	up	--	GO:0016021 integral component of membrane	--	--	Plasma membrane
A0A7M7H010	Zinc finger protein Pegasus OS=Apis mellifera OX=7460 GN=LOC412665 PE=4 SV=1	1.85025	0.0445108	up	--	--	--	--	Nucleus
A0A7M7H020	Uncharacterized protein LOC552106 OS=Apis mellifera OX=7460 GN=LOC552106 PE=4 SV=1	1.70629	0.000799211	up	GO:0006412 translation	GO:0005840 ribosome	GO:0003735 structural constituent of ribosome	ko03010: Ribosome	Cytoplasm
A0A7M7H073	Large ribosomal subunit protein uL16 OS=Apis mellifera OX=7460 GN=409589 PE=3 SV=1	1.75144	2.68508e-05	up	GO:0006412 translation	GO:0005840 ribosome	GO:0003735 structural constituent of ribosome	ko03010: Ribosome	Nucleus
A0A7M7H0C8	Cytochrome b reductase 1 isoform X2 OS=Apis mellifera OX=7460 GN=102653815 PE=4 SV=1	1.64437	0.00368064	up	--	GO:0005765 lysosomal membrane;GO:0016021 integral component of membrane;GO:0031902 late endosome membrane	GO:0016491 oxidoreductase activity;GO:0046872 metal ion binding	--	Plasma membrane
A0A7M7H0N1	Minor histocompatibility antigen H13 OS=Apis mellifera OX=7460 GN=409870 PE=3 SV=1	1.50944	0.00191855	up	--	GO:0016021 integral component of membrane	GO:0004190 aspartic-type endopeptidase activity	--	Plasma membrane
A0A7M7H1Q5	Leucine-rich repeat protein soc-2 homolog OS=Apis mellifera OX=7460 GN=102654555 PE=3 SV=1	1.52418	0.00585653	up	--	GO:0016021 integral component of membrane	--	--	Cytoplasm
A0A7M7H1U6	PH-interacting protein OS=Apis mellifera OX=7460 GN=412406 PE=4 SV=1	1.57381	0.0329578	up	--	--	--	--	Nucleus
A0A7M7H4S5	WD repeat-containing protein 74 isoform X2 OS=Apis mellifera OX=7460 GN=724658 PE=4 SV=1	5.22108	0.0262729	up	GO:0042273 ribosomal large subunit biogenesis	GO:0005730 nucleolus	--	--	Cytoplasm
A0A7M7H5I3	Signal peptidase complex subunit 1 OS=Apis mellifera OX=7460 GN=102656491 PE=3 SV=1	1.63562	0.0012244	up	GO:0006465 signal peptide processing	GO:0005787 signal peptidase complex;GO:0016021 integral component of membrane	--	ko03060: Protein export	Plasma membrane
A0A7M7IGD2	Xanthine dehydrogenase OS=Apis mellifera OX=7460 GN=LOC724933 PE=3 SV=1	1.88243	5.86744e-05	up	--	GO:0005777 peroxisome	GO:0005506 iron ion binding;GO:0016491 oxidoreductase activity;GO:0051537 2 iron, 2 sulfur cluster binding;GO:0071949 FAD binding	ko00230: Purine metabolism;ko00232: Caffeine metabolism;ko00983: Drug metabolism - other enzymes;ko01100: Metabolic pathways;ko01232: Nucleotide metabolism;ko04146: Peroxisome	Cytoplasm
A0A7M7IGJ0	Zinc finger protein 717 isoform X2 OS=Apis mellifera OX=7460 GN=107964206 PE=4 SV=1	1.6215	0.0421291	up	--	--	--	--	Nucleus
A0A7M7IHA2	Reticulon-like protein OS=Apis mellifera OX=7460 GN=102656074 PE=4 SV=1	1.66581	0.00438731	up	--	GO:0005789 endoplasmic reticulum membrane;GO:0016021 integral component of membrane	--	--	Plasma membrane
A0A7M7IIZ0	Large ribosomal subunit protein eL24 OS=Apis mellifera OX=7460 GN=724142 PE=3 SV=1	2.07709	0.000726542	up	--	GO:0005840 ribosome	--	ko03010: Ribosome	Mitochondrion
A0A7M7IJP6	Translocating chain-associated membrane protein 1-like 1 OS=Apis mellifera OX=7460 GN=410172 PE=3 SV=1	1.91405	0.00293694	up	GO:0006616 SRP-dependent cotranslational protein targeting to membrane, translocation	GO:0016021 integral component of membrane	--	ko04141: Protein processing in endoplasmic reticulum	Plasma membrane
A0A7M7IKB7	Copper transport protein OS=Apis mellifera OX=7460 GN=551217 PE=3 SV=1	1.75958	0.00107679	up	GO:0006878 cellular copper ion homeostasis	GO:0016021 integral component of membrane	GO:0005375 copper ion transmembrane transporter activity	--	Plasma membrane
A0A7M7IKY1	60S ribosomal protein L7 OS=Apis mellifera OX=7460 GN=107964351 PE=3 SV=1	1.85604	1.4216e-05	up	GO:0000463 maturation of LSU-rRNA from tricistronic rRNA transcript (SSU-rRNA, 5.8S rRNA, LSU-rRNA)	GO:0022625 cytosolic large ribosomal subunit	GO:0003735 structural constituent of ribosome	ko03010: Ribosome	Cytoplasm
A0A7M7IKZ2	mitogen-activated protein kinase OS=Apis mellifera OX=7460 GN=408917 PE=4 SV=1	3.26125	0.0105707	up	GO:0006468 protein phosphorylation	--	GO:0004672 protein kinase activity;GO:0005524 ATP binding	--	Nucleus
A0A7M7ILV3	Large ribosomal subunit protein eL28 OS=Apis mellifera OX=7460 GN=552774 PE=3 SV=1	1.87825	5.01887e-05	up	GO:0006412 translation	GO:0005840 ribosome	GO:0003735 structural constituent of ribosome	ko03010: Ribosome	Mitochondrion
A0A7M7IM07	Ubiquitin carboxyl-terminal hydrolase OS=Apis mellifera OX=7460 GN=LOC411920 PE=3 SV=1	2.12039	0.000166345	up	GO:0006511 ubiquitin-dependent protein catabolic process;GO:0016579 protein deubiquitination	--	GO:0004843 cysteine-type deubiquitinase activity;GO:0008270 zinc ion binding	--	Cytoplasm_Nucleus
A0A7M7IR07	Small ribosomal subunit protein uS4 OS=Apis mellifera OX=7460 GN=409202 PE=3 SV=1	1.63497	6.60464e-05	up	GO:0006412 translation	GO:0015935 small ribosomal subunit	GO:0003735 structural constituent of ribosome;GO:0019843 rRNA binding	ko03010: Ribosome	Cytoplasm
A0A7M7IRS5	Leucine-rich repeat-containing protein 70 OS=Apis mellifera OX=7460 GN=LOC107963996 PE=4 SV=1	1.84401	0.00680469	up	--	--	--	--	Extracell
A0A7M7IT99	Protein seele OS=Apis mellifera OX=7460 GN=LOC410890 PE=3 SV=1	1.82249	0.000506081	up	--	--	--	--	Cytoplasm
A0A7M7L0R4	Uncharacterized protein LOC410087 OS=Apis mellifera OX=7460 GN=LOC410087 PE=3 SV=1	1.92671	0.0170904	up	--	--	--	ko04141: Protein processing in endoplasmic reticulum;ko04213: Longevity regulating pathway - multiple species	Mitochondrion
A0A7M7L329	Fat-like cadherin-related tumor suppressor homolog isoform X2 OS=Apis mellifera OX=7460 GN=LOC411157 PE=4 SV=1	3.11491	0.0111314	up	GO:0001736 establishment of planar polarity;GO:0007156 homophilic cell adhesion via plasma membrane adhesion molecules;GO:0007163 establishment or maintenance of cell polarity;GO:0016043 cellular component organization;GO:0030154 cell differentiation;GO:0048513 animal organ development	GO:0005886 plasma membrane;GO:0016021 integral component of membrane	GO:0005509 calcium ion binding	--	Plasma membrane
A0A7M7L3G6	Carcinine transporter OS=Apis mellifera OX=7460 GN=LOC412540 PE=4 SV=1	1.60085	0.00446371	up	--	GO:0016021 integral component of membrane	GO:0022857 transmembrane transporter activity	--	Plasma membrane
A0A7M7L4T5	Myrosinase 1 OS=Apis mellifera OX=7460 GN=LOC411978 PE=3 SV=1	1.74976	0.00189897	up	GO:0005975 carbohydrate metabolic process	--	GO:0004553 hydrolase activity, hydrolyzing O-glycosyl compounds	--	Extracell
A0A7M7L5H0	RNA cytidine acetyltransferase OS=Apis mellifera OX=7460 GN=LOC724656 PE=3 SV=1	1.55377	0.0414772	up	GO:0000154 rRNA modification;GO:0042274 ribosomal small subunit biogenesis;GO:0051391 tRNA acetylation	GO:0005730 nucleolus	GO:0005524 ATP binding;GO:0008080 N-acetyltransferase activity	ko03008: Ribosome biogenesis in eukaryotes	Mitochondrion
A0A7M7LIA3	N-acetylneuraminate lyase OS=Apis mellifera OX=7460 GN=LOC725646 PE=3 SV=1	2.77593	0.00826317	up	--	--	GO:0016829 lyase activity	ko00520: Amino sugar and nucleotide sugar metabolism;ko01100: Metabolic pathways	Cytoplasm
A0A7M7LM19	Transcriptional regulator ATRX homolog OS=Apis mellifera OX=7460 GN=102654271 PE=4 SV=1	1.72466	0.00266803	up	--	--	--	--	Extracell
A0A7M7LMR3	Transmembrane protein 214-A OS=Apis mellifera OX=7460 GN=726030 PE=3 SV=1	1.53779	0.000456282	up	--	GO:0005789 endoplasmic reticulum membrane;GO:0016021 integral component of membrane	--	--	Cytoplasm
A0A7M7LMT9	Small ribosomal subunit protein uS17 OS=Apis mellifera OX=7460 GN=724868 PE=3 SV=1	1.74912	8.22525e-05	up	GO:0006412 translation	GO:0005840 ribosome	GO:0003735 structural constituent of ribosome	ko03010: Ribosome	Cytoplasm
A0A7M7LMX7	Facilitated trehalose transporter Tret1 isoform X2 OS=Apis mellifera OX=7460 GN=551957 PE=3 SV=1	1.67467	0.040399	up	--	GO:0016021 integral component of membrane	GO:0022857 transmembrane transporter activity	--	Plasma membrane
A0A7M7LNL6	Small ribosomal subunit protein eS1 OS=Apis mellifera OX=7460 GN=413296 PE=3 SV=1	1.52881	0.000240345	up	GO:0006412 translation	GO:0022627 cytosolic small ribosomal subunit	GO:0003735 structural constituent of ribosome	ko03010: Ribosome	Nucleus
A0A7M7LPW0	Uncharacterized protein LOC100577693 OS=Apis mellifera OX=7460 GN=LOC100577693 PE=3 SV=1	1.74457	0.000764381	up	--	--	--	--	Cytoplasm
A0A7M7LQ41	Dolichyl-diphosphooligosaccharide--protein glycosyltransferase subunit 2 OS=Apis mellifera OX=7460 GN=LOC412045 PE=3 SV=1	1.56575	0.000180363	up	GO:0006487 protein N-linked glycosylation	GO:0008250 oligosaccharyltransferase complex;GO:0016021 integral component of membrane	GO:0016740 transferase activity	ko00510: N-Glycan biosynthesis;ko00513: Various types of N-glycan biosynthesis;ko01100: Metabolic pathways;ko04141: Protein processing in endoplasmic reticulum	Plasma membrane
A0A7M7LQA9	Ribosomal protein L19 OS=Apis mellifera OX=7460 GN=rpl19 PE=2 SV=1	1.96182	7.39761e-06	up	GO:0006412 translation	GO:0022625 cytosolic large ribosomal subunit	GO:0003723 RNA binding;GO:0003735 structural constituent of ribosome	ko03010: Ribosome	Cytoplasm
A0A7M7LRK1	RING-type E3 ubiquitin transferase OS=Apis mellifera OX=7460 GN=LOC408345 PE=3 SV=1	5.06156	0.0265154	up	GO:0072344 rescue of stalled ribosome	--	GO:0046872 metal ion binding;GO:0061630 ubiquitin protein ligase activity	--	Nucleus
A0A7M7MGT3	C-1-tetrahydrofolate synthase, cytoplasmic OS=Apis mellifera OX=7460 GN=LOC550749 PE=3 SV=1	1.59392	6.24672e-06	up	GO:0006730 one-carbon metabolic process;GO:0035999 tetrahydrofolate interconversion	--	GO:0004329 formate-tetrahydrofolate ligase activity;GO:0004477 methenyltetrahydrofolate cyclohydrolase activity;GO:0004488 methylenetetrahydrofolate dehydrogenase (NADP+) activity;GO:0005524 ATP binding;GO:0016787 hydrolase activity	ko00670: One carbon pool by folate;ko01100: Metabolic pathways;ko01240: Biosynthesis of cofactors	Cytoplasm
A0A7M7MH51	Asparagine synthetase [glutamine-hydrolyzing] OS=Apis mellifera OX=7460 GN=LOC724480 PE=4 SV=1	3.13243	9.44192e-05	up	GO:0006529 asparagine biosynthetic process;GO:0006541 glutamine metabolic process;GO:0070981 L-asparagine biosynthetic process	--	GO:0004066 asparagine synthase (glutamine-hydrolyzing) activity;GO:0005524 ATP binding	ko00250: Alanine, aspartate and glutamate metabolism;ko01100: Metabolic pathways;ko01230: Biosynthesis of amino acids	Cytoplasm
A0A7M7MM52	Uncharacterized protein LOC413627 OS=Apis mellifera OX=7460 GN=LOC413627 PE=3 SV=1	1.50157	5.06523e-05	up	--	--	--	ko00030: Pentose phosphate pathway;ko00053: Ascorbate and aldarate metabolism;ko01100: Metabolic pathways;ko01200: Carbon metabolism;ko01240: Biosynthesis of cofactors	Endoplasmic reticulum
A0A7M7MN52	Phospholipid-transporting ATPase OS=Apis mellifera OX=7460 GN=LOC100578323 PE=3 SV=1	1.50865	0.00851804	up	GO:0015914 phospholipid transport	GO:0016021 integral component of membrane	GO:0000287 magnesium ion binding;GO:0005524 ATP binding;GO:0016887 ATP hydrolysis activity;GO:0140326 ATPase-coupled intramembrane lipid transporter activity	--	Plasma membrane
A0A7M7MN89	Ectonucleoside triphosphate diphosphohydrolase 5 isoform X1 OS=Apis mellifera OX=7460 GN=LOC551373 PE=3 SV=1	1.79164	0.000321996	up	--	GO:0016021 integral component of membrane	GO:0016787 hydrolase activity	ko00230: Purine metabolism;ko00240: Pyrimidine metabolism;ko01100: Metabolic pathways;ko01232: Nucleotide metabolism	Plasma membrane
A0A7M7MN95	Kinesin-like protein OS=Apis mellifera OX=7460 GN=LOC411316 PE=3 SV=1	1.59347	0.029766	up	GO:0007018 microtubule-based movement;GO:0051179 localization	GO:0005874 microtubule	GO:0003777 microtubule motor activity;GO:0005524 ATP binding;GO:0008017 microtubule binding	ko04814: Motor proteins	Nucleus
A0A7M7MNC0	Ectonucleoside triphosphate diphosphohydrolase 5 OS=Apis mellifera OX=7460 GN=LOC726444 PE=3 SV=1	1.54756	0.00841117	up	--	--	GO:0005524 ATP binding;GO:0016787 hydrolase activity	ko00230: Purine metabolism;ko00240: Pyrimidine metabolism;ko01100: Metabolic pathways;ko01232: Nucleotide metabolism	Cytoplasm
A0A7M7MNC2	Mitochondrial 2-oxodicarboxylate carrier OS=Apis mellifera OX=7460 GN=LOC113218991 PE=3 SV=1	1.51876	0.0220359	up	--	GO:0016021 integral component of membrane	--	--	Cytoplasm
A0A7M7MS64	Fatty-acid amide hydrolase 2-B OS=Apis mellifera OX=7460 GN=LOC551094 PE=3 SV=1	3.09503	0.0152326	up	--	GO:0005739 mitochondrion;GO:0016021 integral component of membrane	GO:0016787 hydrolase activity	--	Endoplasmic reticulum
A0A7M7MTD4	Carboxylic ester hydrolase OS=Apis mellifera OX=7460 GN=406105 PE=3 SV=1	1.7471	0.000820339	up	--	--	GO:0052689 carboxylic ester hydrolase activity	--	Cytoplasm
A0A7M7MUI0	60S ribosomal protein L4 OS=Apis mellifera OX=7460 GN=LOC408526 PE=3 SV=1	1.92102	7.5301e-05	up	GO:0006412 translation	GO:0005840 ribosome	GO:0003735 structural constituent of ribosome	ko03010: Ribosome	Cytoplasm
A0A7M7MUZ0	Uncharacterized protein LOC409665 isoform X23 OS=Apis mellifera OX=7460 GN=LOC409665 PE=4 SV=1	inf	0.00498179	up	--	--	GO:0046872 metal ion binding;GO:0051015 actin filament binding	ko04820: Cytoskeleton in muscle cells	Nucleus
A0A7M7MXU9	cyclic pyranopterin monophosphate synthase OS=Apis mellifera OX=7460 GN=LOC551891 PE=3 SV=1	1.61368	0.000485927	up	GO:0006777 Mo-molybdopterin cofactor biosynthetic process	GO:0019008 molybdopterin synthase complex	GO:0005525 GTP binding;GO:0016829 lyase activity;GO:0046872 metal ion binding;GO:0051539 4 iron, 4 sulfur cluster binding;GO:0061799 cyclic pyranopterin monophosphate synthase activity	ko00790: Folate biosynthesis;ko01100: Metabolic pathways;ko01240: Biosynthesis of cofactors	Cytoplasm
A0A7M7R2N9	Uncharacterized protein LOC408641 OS=Apis mellifera OX=7460 GN=LOC408641 PE=4 SV=1	1.6276	0.000548416	up	--	GO:0016021 integral component of membrane	--	--	Plasma membrane
A0A7M7R2R4	ADP-ribosylation factor-like protein 3 OS=Apis mellifera OX=7460 GN=408522 PE=3 SV=1	1.60534	0.000191225	up	GO:0016192 vesicle-mediated transport;GO:0051649 establishment of localization in cell	--	GO:0003924 GTPase activity;GO:0005525 GTP binding	--	Cytoplasm
A0A7M7R2S6	Fatty-acid amide hydrolase 2-B OS=Apis mellifera OX=7460 GN=LOC408742 PE=4 SV=1	1.63894	8.78814e-05	up	--	GO:0005739 mitochondrion;GO:0016021 integral component of membrane	GO:0016787 hydrolase activity	--	Mitochondrion
A0A7M7R3A6	Small ribosomal subunit protein uS5 OS=Apis mellifera OX=7460 GN=409326 PE=3 SV=1	1.54024	6.73011e-05	up	GO:0006412 translation	GO:0015935 small ribosomal subunit	GO:0003723 RNA binding;GO:0003735 structural constituent of ribosome	ko03010: Ribosome	Cytoplasm
A0A7M7R3Q8	60S ribosomal protein L7a OS=Apis mellifera OX=7460 GN=409528 PE=3 SV=1	1.98374	9.25001e-06	up	GO:0042254 ribosome biogenesis	GO:0022625 cytosolic large ribosomal subunit	GO:0003723 RNA binding	ko03010: Ribosome	Cytoplasm
A0A7M7R3T9	60S ribosomal protein L23a OS=Apis mellifera OX=7460 GN=409637 PE=3 SV=1	1.96223	3.60581e-05	up	GO:0006412 translation	GO:0005840 ribosome	GO:0003735 structural constituent of ribosome;GO:0019843 rRNA binding	ko03010: Ribosome	Cytoplasm
A0A7M7R464	Probable multidrug resistance-associated protein lethal(2)03659 OS=Apis mellifera OX=7460 GN=LOC410269 PE=4 SV=1	1.51475	0.00705559	up	--	GO:0016021 integral component of membrane	GO:0005524 ATP binding;GO:0140359 ABC-type transporter activity	ko02010: ABC transporters	Plasma membrane
A0A7M7R4I4	Large ribosomal subunit protein uL2 OS=Apis mellifera OX=7460 GN=410188 PE=3 SV=1	1.91073	7.7915e-05	up	GO:0006412 translation	GO:0015934 large ribosomal subunit	GO:0003723 RNA binding;GO:0003735 structural constituent of ribosome	ko03010: Ribosome	Cytoplasm
A0A7M7R4X1	Major facilitator superfamily domain-containing protein 6 OS=Apis mellifera OX=7460 GN=411196 PE=3 SV=1	3.65294	0.0372517	up	--	GO:0016021 integral component of membrane	--	--	Plasma membrane
A0A7M7R585	40S ribosomal protein S24 OS=Apis mellifera OX=7460 GN=LOC408799 PE=3 SV=1	1.65737	0.000170142	up	GO:0006412 translation	GO:0005840 ribosome	GO:0003735 structural constituent of ribosome	ko03010: Ribosome	Mitochondrion
A0A7M7R5F4	Large neutral amino acids transporter small subunit 2 OS=Apis mellifera OX=7460 GN=411935 PE=4 SV=1	2.18077	0.00102538	up	--	GO:0016021 integral component of membrane	GO:0022857 transmembrane transporter activity	ko04150: mTOR signaling pathway	Plasma membrane
A0A7M7R5M9	Deoxynucleotidyltransferase terminal-interacting protein 2 OS=Apis mellifera OX=7460 GN=LOC412294 PE=4 SV=1	5.56705	0.0117051	up	--	GO:0005634 nucleus	GO:0016740 transferase activity	--	Cytoplasm
A0A7M7R5S2	Acyltransferase OS=Apis mellifera OX=7460 GN=409905 PE=3 SV=1	1.52032	0.00564413	up	--	GO:0005789 endoplasmic reticulum membrane;GO:0016021 integral component of membrane	GO:0008374 O-acyltransferase activity	ko00561: Glycerolipid metabolism;ko01100: Metabolic pathways	Cytoplasm
A0A7M7R6V5	Ras-related protein Rab-27A OS=Apis mellifera OX=7460 GN=411260 PE=3 SV=1	1.58322	0.00362977	up	--	--	GO:0003924 GTPase activity;GO:0005525 GTP binding	--	Cytoplasm
A0A7M7R7E2	Nicotinate phosphoribosyltransferase OS=Apis mellifera OX=7460 GN=550885 PE=3 SV=1	1.95265	0.000231616	up	GO:0009435 NAD biosynthetic process	--	GO:0004514 nicotinate-nucleotide diphosphorylase (carboxylating) activity;GO:0004516 nicotinate phosphoribosyltransferase activity	ko00760: Nicotinate and nicotinamide metabolism;ko01100: Metabolic pathways;ko01240: Biosynthesis of cofactors	Cytoplasm
A0A7M7R7I7	60S ribosomal protein L18a OS=Apis mellifera OX=7460 GN=409832 PE=3 SV=1	1.81165	0.000124657	up	GO:0006412 translation	GO:0005840 ribosome	GO:0003735 structural constituent of ribosome	ko03010: Ribosome	Cytoplasm
A0A7M7R7M0	UPF0598 protein CG30010 OS=Apis mellifera OX=7460 GN=LOC410349 PE=3 SV=1	1.65353	0.0138767	up	--	--	--	--	Mitochondrion
A0A7M7R840	U3 small nucleolar RNA-associated protein 15 homolog OS=Apis mellifera OX=7460 GN=412931 PE=4 SV=1	2.18543	0.0420136	up	GO:0006364 rRNA processing	GO:0005730 nucleolus	--	ko03008: Ribosome biogenesis in eukaryotes	Nucleus
A0A7M7R8C2	Tumor suppressor candidate 3 OS=Apis mellifera OX=7460 GN=LOC412141 PE=3 SV=1	1.72902	0.000679138	up	--	GO:0005789 endoplasmic reticulum membrane;GO:0016021 integral component of membrane	--	ko00510: N-Glycan biosynthesis;ko00513: Various types of N-glycan biosynthesis;ko04141: Protein processing in endoplasmic reticulum	Plasma membrane
A0A7M7R8D2	Staphylococcal nuclease domain-containing protein 1 OS=Apis mellifera OX=7460 GN=LOC552259 PE=4 SV=1	1.54292	2.86515e-05	up	GO:0031047 gene silencing by RNA	GO:0005737 cytoplasm;GO:0016442 RISC complex	GO:0004521 endoribonuclease activity	--	Cytoplasm
A0A7M7R8G5	Ethanolaminephosphotransferase 1 OS=Apis mellifera OX=7460 GN=411698 PE=3 SV=1	1.51283	0.0321522	up	GO:0008654 phospholipid biosynthetic process	GO:0016021 integral component of membrane	GO:0016780 phosphotransferase activity, for other substituted phosphate groups	ko00440: Phosphonate and phosphinate metabolism;ko00564: Glycerophospholipid metabolism;ko00565: Ether lipid metabolism;ko01100: Metabolic pathways	Plasma membrane
A0A7M7R8L2	GDP-Man:Man(3)GlcNAc(2)-PP-Dol alpha-1,2-mannosyltransferase OS=Apis mellifera OX=7460 GN=552533 PE=3 SV=1	1.53879	0.000512217	up	GO:0006486 protein glycosylation	GO:0005789 endoplasmic reticulum membrane;GO:0016021 integral component of membrane	GO:0004377 GDP-Man:Man3GlcNAc2-PP-Dol alpha-1,2-mannosyltransferase activity	ko00510: N-Glycan biosynthesis;ko00513: Various types of N-glycan biosynthesis;ko01100: Metabolic pathways	Plasma membrane
A0A7M7R913	Ras-related protein Rab-10 OS=Apis mellifera OX=7460 GN=552196 PE=3 SV=1	1.73342	0.0142513	up	--	--	GO:0003924 GTPase activity;GO:0005525 GTP binding	--	Cytoskeleton
A0A7M7R929	Proton-associated sugar transporter A OS=Apis mellifera OX=7460 GN=551137 PE=3 SV=1	1.53466	0.00885201	up	GO:0008643 carbohydrate transport	GO:0016021 integral component of membrane	--	--	Plasma membrane
A0A7M7R9C5	Large ribosomal subunit protein uL13 OS=Apis mellifera OX=7460 GN=551418 PE=3 SV=1	1.74289	1.24121e-05	up	GO:0006412 translation	GO:0015934 large ribosomal subunit	GO:0003735 structural constituent of ribosome	ko03010: Ribosome	Cytoplasm
A0A7M7R9Q2	Uncharacterized protein LOC552836 OS=Apis mellifera OX=7460 GN=LOC552836 PE=4 SV=1	1.72029	0.00025144	up	--	--	--	--	Extracell
A0A7M7R9R4	DNA ligase 1 OS=Apis mellifera OX=7460 GN=550914 PE=4 SV=1	2.06118	7.74766e-06	up	--	GO:0016021 integral component of membrane	GO:0016874 ligase activity	--	Endoplasmic reticulum
A0A7M7R9U0	Small ribosomal subunit protein uS15 OS=Apis mellifera OX=7460 GN=551867 PE=3 SV=1	1.73604	4.51215e-05	up	GO:0006412 translation	GO:0005840 ribosome	GO:0003735 structural constituent of ribosome	ko03010: Ribosome	Cytoplasm
A0A7M7RA20	IRP30 OS=Apis mellifera OX=7460 GN=LOC408807 PE=4 SV=1	1.79222	0.010122	up	--	--	--	--	Extracell
A0A7M7RA30	40S ribosomal protein S4 OS=Apis mellifera OX=7460 GN=550651 PE=3 SV=1	1.61341	0.000183985	up	GO:0006412 translation	GO:0005840 ribosome	GO:0003735 structural constituent of ribosome;GO:0019843 rRNA binding	ko03010: Ribosome	Cytoplasm
A0A7M7RAK6	Translocon-associated protein subunit alpha OS=Apis mellifera OX=7460 GN=LOC551353 PE=3 SV=1	1.63384	0.00483537	up	--	GO:0005789 endoplasmic reticulum membrane;GO:0016021 integral component of membrane	--	ko04141: Protein processing in endoplasmic reticulum	Plasma membrane
A0A7M7RAN7	Conserved oligomeric Golgi complex subunit 2 OS=Apis mellifera OX=7460 GN=552714 PE=3 SV=1	1.75899	0.0325762	up	GO:0007030 Golgi organization;GO:0015031 protein transport	GO:0005794 Golgi apparatus;GO:0016020 membrane	--	--	Cytoplasm
A0A7M7RAQ6	Nucleolar protein 16 OS=Apis mellifera OX=7460 GN=552214 PE=3 SV=1	8.02547	0.00261078	up	--	GO:0005730 nucleolus	--	--	Nucleus
A0A7M7RBD1	Translocon-associated protein subunit delta OS=Apis mellifera OX=7460 GN=LOC552227 PE=3 SV=1	1.57557	0.000453504	up	--	GO:0005783 endoplasmic reticulum;GO:0016021 integral component of membrane	--	ko04141: Protein processing in endoplasmic reticulum	Extracell
A0A7M7RBJ1	Glucose dehydrogenase [FAD, quinone] isoform X1 OS=Apis mellifera OX=7460 GN=551044 PE=3 SV=1	1.52859	0.00562362	up	--	--	GO:0016614 oxidoreductase activity, acting on CH-OH group of donors;GO:0050660 flavin adenine dinucleotide binding	ko00030: Pentose phosphate pathway;ko01100: Metabolic pathways	Cytoplasm_Nucleus
A0A7M7RBK1	Surfeit locus protein 4 homolog OS=Apis mellifera OX=7460 GN=552234 PE=3 SV=1	1.50926	0.000278335	up	--	GO:0005737 cytoplasm;GO:0016021 integral component of membrane	--	--	Plasma membrane
A0A7M7RBK8	Asparagine--tRNA ligase, cytoplasmic OS=Apis mellifera OX=7460 GN=LOC551088 PE=3 SV=1	1.63122	0.000385522	up	GO:0006421 asparaginyl-tRNA aminoacylation	--	GO:0003676 nucleic acid binding;GO:0004816 asparagine-tRNA ligase activity;GO:0005524 ATP binding	ko00970: Aminoacyl-tRNA biosynthesis	Cytoskeleton
A0A7M7RBP3	Transmembrane protein 18 OS=Apis mellifera OX=7460 GN=552460 PE=4 SV=1	1.79796	0.00934296	up	--	GO:0016021 integral component of membrane	--	--	Plasma membrane
A0A7M7RBV3	60S ribosomal protein L13 OS=Apis mellifera OX=7460 GN=552517 PE=3 SV=1	1.98397	2.99467e-06	up	GO:0006412 translation	GO:0005840 ribosome	GO:0003735 structural constituent of ribosome	ko03010: Ribosome	Cytoplasm
A0A7M7RC42	Laccase-5 OS=Apis mellifera OX=7460 GN=LOC552811 PE=3 SV=1	1.53388	0.0078446	up	--	GO:0005739 mitochondrion	GO:0005507 copper ion binding;GO:0016491 oxidoreductase activity	--	Mitochondrion
A0A7M7RDA1	Ribosomal protein L37 OS=Apis mellifera OX=7460 GN=552494 PE=3 SV=1	1.95155	0.000332741	up	GO:0006412 translation	GO:0005840 ribosome	GO:0003735 structural constituent of ribosome;GO:0019843 rRNA binding;GO:0046872 metal ion binding	ko03010: Ribosome	Nucleus
A0A7M7SRG2	Signal recognition particle 19 kDa protein OS=Apis mellifera OX=7460 GN=LOC727473 PE=3 SV=1	2.23884	0.00735036	up	GO:0006614 SRP-dependent cotranslational protein targeting to membrane	GO:0005786 signal recognition particle, endoplasmic reticulum targeting	GO:0008312 7S RNA binding	ko03060: Protein export	Nucleus
A0A7M7SRJ2	Angiotensin-converting enzyme OS=Apis mellifera OX=7460 GN=LOC726599 PE=3 SV=1	2.47953	0.0223353	up	GO:0006508 proteolysis	GO:0016021 integral component of membrane	GO:0004180 carboxypeptidase activity;GO:0008237 metallopeptidase activity;GO:0008241 peptidyl-dipeptidase activity;GO:0046872 metal ion binding	--	Extracell
A0A7M7SS59	mannose-6-phosphate isomerase OS=Apis mellifera OX=7460 GN=551447 PE=3 SV=1	1.51334	4.00383e-05	up	GO:0005975 carbohydrate metabolic process;GO:0009298 GDP-mannose biosynthetic process	--	GO:0004476 mannose-6-phosphate isomerase activity;GO:0008270 zinc ion binding;GO:0016853 isomerase activity	ko00051: Fructose and mannose metabolism;ko00520: Amino sugar and nucleotide sugar metabolism;ko01100: Metabolic pathways;ko01240: Biosynthesis of cofactors;ko01250: Biosynthesis of nucleotide sugars	Cytoplasm
A0A7M7TET8	UDP-glucuronosyltransferase 1-3 OS=Apis mellifera OX=7460 GN=408788 PE=3 SV=1	1.58087	0.00336104	up	--	GO:0016021 integral component of membrane	GO:0008194 UDP-glycosyltransferase activity	ko00040: Pentose and glucuronate interconversions;ko00053: Ascorbate and aldarate metabolism;ko00830: Retinol metabolism;ko00860: Porphyrin metabolism;ko00980: Metabolism of xenobiotics by cytochrome P450;ko00982: Drug metabolism - cytochrome P450;ko00983: Drug metabolism - other enzymes;ko01100: Metabolic pathways;ko01240: Biosynthesis of cofactors	Endoplasmic reticulum
A0A7M7TF36	Protein 5NUC OS=Apis mellifera OX=7460 GN=410539 PE=3 SV=1	1.58878	0.000798378	up	GO:0009166 nucleotide catabolic process	GO:0110165 cellular anatomical entity	GO:0000166 nucleotide binding;GO:0008252 nucleotidase activity;GO:0046872 metal ion binding	ko00230: Purine metabolism;ko00240: Pyrimidine metabolism;ko00760: Nicotinate and nicotinamide metabolism;ko01100: Metabolic pathways;ko01232: Nucleotide metabolism	Peroxisome
A0A7M7TF44	Adenylate kinase isoenzyme 6 homolog OS=Apis mellifera OX=7460 GN=410676 PE=3 SV=1	2.08555	0.0332324	up	GO:0016310 phosphorylation	GO:0005634 nucleus	GO:0004017 adenylate kinase activity;GO:0005524 ATP binding;GO:0016887 ATP hydrolysis activity	ko00230: Purine metabolism;ko01100: Metabolic pathways;ko01232: Nucleotide metabolism;ko01240: Biosynthesis of cofactors;ko03008: Ribosome biogenesis in eukaryotes	Mitochondrion
A0A7M7TF82	Large ribosomal subunit protein eL42 OS=Apis mellifera OX=7460 GN=411515 PE=3 SV=1	1.93169	0.000105478	up	GO:0006412 translation	GO:0005840 ribosome	GO:0003735 structural constituent of ribosome	ko03010: Ribosome	Nucleus
A0A7M7TFC1	CDP-diacylglycerol--inositol 3-phosphatidyltransferase OS=Apis mellifera OX=7460 GN=411408 PE=3 SV=1	1.50282	0.00117924	up	GO:0008654 phospholipid biosynthetic process	GO:0016021 integral component of membrane	GO:0003881 CDP-diacylglycerol-inositol 3-phosphatidyltransferase activity;GO:0016740 transferase activity	ko00562: Inositol phosphate metabolism;ko00564: Glycerophospholipid metabolism;ko01100: Metabolic pathways;ko04070: Phosphatidylinositol signaling system	Plasma membrane
A0A7M7TFH1	Large ribosomal subunit protein uL22 OS=Apis mellifera OX=7460 GN=413470 PE=3 SV=1	1.66914	0.000759612	up	GO:0006412 translation	GO:0015934 large ribosomal subunit	GO:0003735 structural constituent of ribosome	ko03010: Ribosome	Cytoplasm
A0A7M7TFK1	Proton-coupled amino acid transporter-like protein pathetic OS=Apis mellifera OX=7460 GN=413000 PE=4 SV=1	2.1065	9.39267e-05	up	--	GO:0016021 integral component of membrane	--	--	Plasma membrane
A0A7M7TFK8	Ribosomal protein L15 OS=Apis mellifera OX=7460 GN=413137 PE=3 SV=1	1.87022	1.0221e-07	up	GO:0006412 translation	GO:0005840 ribosome	GO:0003735 structural constituent of ribosome	ko03010: Ribosome	Nucleus
A0A7M7TFV0	Large ribosomal subunit protein uL18 OS=Apis mellifera OX=7460 GN=552241 PE=3 SV=1	1.65785	0.00012568	up	GO:0006412 translation	GO:0005634 nucleus;GO:0005737 cytoplasm;GO:0005840 ribosome	GO:0003735 structural constituent of ribosome;GO:0008097 5S rRNA binding	ko03010: Ribosome	Nucleus
A0A7M7TFW1	Small ribosomal subunit protein uS19 OS=Apis mellifera OX=7460 GN=551644 PE=3 SV=1	1.60006	0.00135956	up	GO:0006412 translation	GO:0015935 small ribosomal subunit	GO:0003723 RNA binding;GO:0003735 structural constituent of ribosome	ko03010: Ribosome	Cytoplasm
A0A7M7TFZ9	DnaJ homolog subfamily C member 1 OS=Apis mellifera OX=7460 GN=552151 PE=4 SV=1	1.65269	0.000196284	up	--	GO:0016021 integral component of membrane	--	ko04141: Protein processing in endoplasmic reticulum	Plasma membrane
A0A7M7TG08	Small ribosomal subunit protein uS12 OS=Apis mellifera OX=7460 GN=552272 PE=3 SV=1	1.74205	0.000105281	up	GO:0006412 translation	GO:0015935 small ribosomal subunit	GO:0003735 structural constituent of ribosome	ko03010: Ribosome	Cytoplasm
A0A7M7TG13	Signal recognition particle 14 kDa protein OS=Apis mellifera OX=7460 GN=552323 PE=3 SV=1	1.68193	0.00132567	up	GO:0006614 SRP-dependent cotranslational protein targeting to membrane	GO:0005786 signal recognition particle, endoplasmic reticulum targeting	GO:0008312 7S RNA binding;GO:0030942 endoplasmic reticulum signal peptide binding	ko03060: Protein export	Cytoplasm
A0A7M7TG21	60S ribosomal protein L3 OS=Apis mellifera OX=7460 GN=LOC552445 PE=3 SV=1	1.81863	2.20638e-05	up	GO:0006412 translation	GO:0005840 ribosome	GO:0003735 structural constituent of ribosome	ko03010: Ribosome	Cytoplasm
A0A7M7TG36	Large ribosomal subunit protein eL22 OS=Apis mellifera OX=7460 GN=552632 PE=3 SV=1	1.69182	0.000658318	up	GO:0006412 translation	GO:0005840 ribosome	GO:0003735 structural constituent of ribosome	ko03010: Ribosome	Nucleus
H9KEI2	40S ribosomal protein S19 OS=Apis mellifera OX=7460 GN=726270 PE=3 SV=1	1.58221	0.000773409	up	GO:0006412 translation	GO:0005840 ribosome	GO:0003735 structural constituent of ribosome	ko03010: Ribosome	Cytoplasm
O18330	Major royal jelly protein 1 OS=Apis mellifera OX=7460 GN=MRJP1 PE=1 SV=1	1.66267	0.000232712	up	GO:0031640 killing of cells of another organism;GO:0048650 caste determination, influence by environmental factors;GO:0050829 defense response to Gram-negative bacterium;GO:0050830 defense response to Gram-positive bacterium;GO:0050832 defense response to fungus	GO:0005576 extracellular region	--	--	Extracell
O77061	Major royal jelly protein 2 OS=Apis mellifera OX=7460 GN=MRJP2 PE=1 SV=1	1.73667	0.00333743	up	--	GO:0005576 extracellular region	--	--	Extracell
P56682	Chymotrypsin inhibitor OS=Apis mellifera OX=7460 PE=1 SV=1	1.57637	0.00284326	up	--	--	--	--	Extracell
Q14SN0	Globin 1 OS=Apis mellifera OX=7460 GN=Glob1 PE=2 SV=1	1.52601	4.09015e-05	up	--	GO:0005576 extracellular region;GO:0005833 hemoglobin complex	GO:0005344 oxygen carrier activity;GO:0019825 oxygen binding;GO:0020037 heme binding;GO:0046872 metal ion binding	--	Cytoplasm
Q17053	Rhodopsin, long-wavelength OS=Apis mellifera OX=7460 PE=1 SV=1	1.53863	0.0025346	up	GO:0007601 visual perception;GO:0007602 phototransduction	GO:0005886 plasma membrane;GO:0016021 integral component of membrane	GO:0004930 G protein-coupled receptor activity;GO:0009881 photoreceptor activity	--	Plasma membrane
Q1W633	Odorant binding protein 21 precursor OS=Apis mellifera OX=7460 GN=Obp21 PE=4 SV=1	1.52097	0.000333579	up	--	GO:0005576 extracellular region	GO:0005549 odorant binding	--	Extracell
Q1W647	Odorant binding protein 3 isoform X1 OS=Apis mellifera OX=7460 GN=Obp3 PE=4 SV=1	1.58703	0.02575	up	--	GO:0005576 extracellular region	GO:0005549 odorant binding	--	Extracell
Q25BT8	alpha-glucosidase OS=Apis mellifera OX=7460 GN=AGLU2 PE=4 SV=1	1.82447	0.000746726	up	GO:0005975 carbohydrate metabolic process	GO:0016021 integral component of membrane	GO:0016798 hydrolase activity, acting on glycosyl bonds;GO:0032450 maltose alpha-glucosidase activity	ko00052: Galactose metabolism;ko00500: Starch and sucrose metabolism;ko01100: Metabolic pathways	Endoplasmic reticulum
Q868N5	Vitellogenin OS=Apis mellifera OX=7460 GN=Vg PE=1 SV=1	2.10098	0.00954907	up	--	GO:0005576 extracellular region	GO:0005319 lipid transporter activity;GO:0045735 nutrient reservoir activity	--	Endoplasmic reticulum
Q86PH6	Transferrin OS=Apis mellifera OX=7460 GN=Tsf1 PE=2 SV=1	1.61767	0.00137633	up	GO:0006811 ion transport;GO:0055072 iron ion homeostasis	GO:0005615 extracellular space;GO:0016021 integral component of membrane	GO:0046872 metal ion binding	--	Extracell
U3KR34	Translocon-associated protein subunit gamma OS=Apis mellifera OX=7460 GN=552295 PE=3 SV=1	1.55374	0.000362206	up	GO:0006614 SRP-dependent cotranslational protein targeting to membrane	GO:0005789 endoplasmic reticulum membrane;GO:0016021 integral component of membrane	--	ko04141: Protein processing in endoplasmic reticulum	Plasma membrane
A0A7M6UBW1	OBP18 OS=Apis mellifera OX=7460 GN=Obp18 PE=2 SV=1	0.654857	0.000118586	down	--	GO:0005576 extracellular region	GO:0005549 odorant binding	--	Extracell
A0A7M6UM85	Cuticular protein analogous to peritrophins 3-C precursor OS=Apis mellifera OX=7460 GN=725932 PE=4 SV=1	0.523231	0.00329923	down	--	GO:0005576 extracellular region	GO:0008061 chitin binding	--	Extracell
A0A7M6UMJ2	OBP13 OS=Apis mellifera OX=7460 GN=Obp13 PE=2 SV=1	0.317654	0.000932399	down	--	GO:0005576 extracellular region	GO:0005549 odorant binding	--	Extracell
A0A7M6UN42	C-type lectin 5 precursor OS=Apis mellifera OX=7460 GN=411770 PE=4 SV=1	0.55745	0.00560094	down	--	--	GO:0030246 carbohydrate binding	--	Extracell
A0A7M6UVG4	Cuticular protein analogous to peritrophins 3-B precursor OS=Apis mellifera OX=7460 GN=Cpap3-b PE=4 SV=1	0.590715	0.00507279	down	--	GO:0005576 extracellular region	GO:0008061 chitin binding	ko00520: Amino sugar and nucleotide sugar metabolism;ko01100: Metabolic pathways	Extracell
A0A7M7FXX2	Cx9C motif-containing protein 4 isoform X2 OS=Apis mellifera OX=7460 GN=725491 PE=3 SV=1	0.205525	0.024887	down	--	--	--	--	Extracell
A0A7M7FYD6	Chymotrypsin inhibitor OS=Apis mellifera OX=7460 GN=725202 PE=4 SV=1	0.59962	0.000731516	down	--	--	--	--	Extracell
A0A7M7FYL7	Zinc finger protein 593 homolog OS=Apis mellifera OX=7460 GN=724352 PE=3 SV=1	0.201879	0.0444425	down	--	--	GO:0003676 nucleic acid binding;GO:0008270 zinc ion binding	--	Nucleus
A0A7M7FYX2	Uncharacterized protein LOC725799 isoform X1 OS=Apis mellifera OX=7460 GN=LOC725799 PE=3 SV=1	0	0.0357933	down	--	--	--	--	Nucleus
A0A7M7FZE7	Leucine-rich repeat-containing protein 15 OS=Apis mellifera OX=7460 GN=LOC725041 PE=4 SV=1	0.448228	0.0270667	down	--	--	--	--	Extracell
A0A7M7G121	Venom acid phosphatase Acph-1-like OS=Apis mellifera OX=7460 GN=LOC724418 PE=3 SV=1	0.586556	0.0229955	down	--	--	GO:0003993 acid phosphatase activity	--	Extracell
A0A7M7G166	Uncharacterized protein LOC725813 OS=Apis mellifera OX=7460 GN=725813 PE=4 SV=1	0.513097	0.0143542	down	GO:0005975 carbohydrate metabolic process	GO:0005576 extracellular region	GO:0008061 chitin binding	--	Extracell
A0A7M7G2Q5	Endocuticle structural glycoprotein ABD-4 isoform X1 OS=Apis mellifera OX=7460 GN=726995 PE=4 SV=1	0.535701	0.00828075	down	--	--	GO:0042302 structural constituent of cuticle	--	Extracell
A0A7M7G9Z8	Uncharacterized protein LOC727280 OS=Apis mellifera OX=7460 GN=727280 PE=4 SV=1	0.552295	0.0145535	down	--	--	--	--	Cytoplasm_Nucleus
A0A7M7GA87	beta-N-acetylhexosaminidase OS=Apis mellifera OX=7460 GN=725178 PE=3 SV=1	0.136594	0.00157521	down	GO:0005975 carbohydrate metabolic process	--	GO:0004563 beta-N-acetylhexosaminidase activity;GO:0102148 N-acetyl-beta-D-galactosaminidase activity	ko00511: Other glycan degradation;ko00513: Various types of N-glycan biosynthesis;ko00520: Amino sugar and nucleotide sugar metabolism;ko00531: Glycosaminoglycan degradation;ko00600: Sphingolipid metabolism;ko00603: Glycosphingolipid biosynthesis - globo and isoglobo series;ko00604: Glycosphingolipid biosynthesis - ganglio series;ko01100: Metabolic pathways;ko04142: Lysosome	Extracell
A0A7M7GAT1	Defense protein 3 OS=Apis mellifera OX=7460 GN=726072 PE=3 SV=1	0.461809	0.00324458	down	--	--	--	--	Extracell
A0A7M7GB31	Protein obstructor-E OS=Apis mellifera OX=7460 GN=100577576 PE=4 SV=1	0.588676	0.00318147	down	--	GO:0005576 extracellular region	GO:0008061 chitin binding	--	Extracell
A0A7M7GBH3	Tetra-peptide repeat homeobox protein 1 OS=Apis mellifera OX=7460 GN=100578625 PE=4 SV=1	0.58055	0.0121637	down	--	--	GO:0003677 DNA binding	--	Extracell
A0A7M7GDR1	Uncharacterized protein LOC100577132 OS=Apis mellifera OX=7460 GN=LOC100577132 PE=4 SV=1	0.320814	0.00318484	down	--	--	--	--	Extracell
A0A7M7GK66	Uncharacterized protein LOC102656821 OS=Apis mellifera OX=7460 GN=102656821 PE=4 SV=1	0.328414	0.0456153	down	--	--	--	--	Extracell
A0A7M7GLW3	Pentatricopeptide repeat-containing protein 2, mitochondrial OS=Apis mellifera OX=7460 GN=LOC552071 PE=4 SV=1	0.644779	8.22949e-06	down	GO:0050684 regulation of mRNA processing	GO:0005739 mitochondrion	--	--	Cytoplasm
A0A7M7GNF5	RNA binding protein fox-1 homolog 2 isoform X1 OS=Apis mellifera OX=7460 GN=LOC410951 PE=4 SV=1	0.624204	0.0479061	down	--	GO:0005634 nucleus	GO:0003723 RNA binding	--	Nucleus
A0A7M7GNU3	small monomeric GTPase OS=Apis mellifera OX=7460 GN=409633 PE=3 SV=1	0.207686	0.0460888	down	--	--	GO:0003924 GTPase activity;GO:0005525 GTP binding	--	Mitochondrion
A0A7M7GNY6	glutathione-specific gamma-glutamylcyclotransferase OS=Apis mellifera OX=7460 GN=727004 PE=3 SV=1	0.652688	0.00163656	down	GO:0006751 glutathione catabolic process	--	GO:0003839 gamma-glutamylcyclotransferase activity;GO:0016740 transferase activity;GO:0061928 glutathione specific gamma-glutamylcyclotransferase activity	ko00480: Glutathione metabolism;ko01100: Metabolic pathways	Cytoplasm
A0A7M7GQ31	Beta-hexosaminidase OS=Apis mellifera OX=7460 GN=LOC726818 PE=3 SV=1	0.638334	0.00102556	down	GO:0005975 carbohydrate metabolic process	--	GO:0004563 beta-N-acetylhexosaminidase activity;GO:0102148 N-acetyl-beta-D-galactosaminidase activity	ko00511: Other glycan degradation;ko00513: Various types of N-glycan biosynthesis;ko00520: Amino sugar and nucleotide sugar metabolism;ko00531: Glycosaminoglycan degradation;ko00600: Sphingolipid metabolism;ko00603: Glycosphingolipid biosynthesis - globo and isoglobo series;ko00604: Glycosphingolipid biosynthesis - ganglio series;ko01100: Metabolic pathways;ko04142: Lysosome	Extracell
A0A7M7GQ39	SPARC OS=Apis mellifera OX=7460 GN=LOC408937 PE=4 SV=1	0.644343	0.00485002	down	--	GO:0005615 extracellular space	GO:0005509 calcium ion binding	--	Extracell
A0A7M7GQC7	Inactive hydroxysteroid dehydrogenase-like protein 1 isoform X2 OS=Apis mellifera OX=7460 GN=LOC410227 PE=3 SV=1	0.641775	0.00906602	down	--	GO:0016021 integral component of membrane	GO:0016491 oxidoreductase activity	ko00062: Fatty acid elongation;ko01040: Biosynthesis of unsaturated fatty acids;ko01100: Metabolic pathways;ko01212: Fatty acid metabolism	Plasma membrane
A0A7M7GQC9	Protein Skeletor, isoforms B/C isoform X2 OS=Apis mellifera OX=7460 GN=LOC100577783 PE=4 SV=1	0.419961	0.000891544	down	--	--	--	--	Extracell
A0A7M7GRF5	Alpha-methyldopa hypersensitive protein isoform X1 OS=Apis mellifera OX=7460 GN=410639 PE=3 SV=1	0.332828	0.0192689	down	GO:0006520 cellular amino acid metabolic process	--	GO:0016831 carboxy-lyase activity;GO:0030170 pyridoxal phosphate binding	ko00350: Tyrosine metabolism;ko00360: Phenylalanine metabolism;ko00380: Tryptophan metabolism;ko01100: Metabolic pathways	Cytoplasm
A0A7M7GSC6	Spermidine synthase isoform X1 OS=Apis mellifera OX=7460 GN=725099 PE=3 SV=1	0.659365	0.0211604	down	GO:0006596 polyamine biosynthetic process	--	GO:0016740 transferase activity	ko00270: Cysteine and methionine metabolism;ko00330: Arginine and proline metabolism;ko00480: Glutathione metabolism;ko01100: Metabolic pathways	Cytoskeleton
A0A7M7GSR4	General transcription factor 3C polypeptide 1 OS=Apis mellifera OX=7460 GN=LOC100577886 PE=4 SV=1	0.417459	0.000393425	down	GO:0006384 transcription initiation from RNA polymerase III promoter	GO:0000127 transcription factor TFIIIC complex;GO:0005634 nucleus	GO:0003677 DNA binding	--	Cytoplasm
A0A7M7GT67	Odorant binding protein 10 isoform X2 OS=Apis mellifera OX=7460 GN=410068 PE=4 SV=1	0.438311	0.0144116	down	--	GO:0005576 extracellular region	GO:0005549 odorant binding	--	Extracell
A0A7M7GTU1	Band 4.1-like protein 5 isoform X1 OS=Apis mellifera OX=7460 GN=LOC551579 PE=4 SV=1	0.579285	0.0219195	down	GO:0009887 animal organ morphogenesis;GO:0030182 neuron differentiation	GO:0005856 cytoskeleton;GO:0005912 adherens junction;GO:0071944 cell periphery	GO:0008092 cytoskeletal protein binding	--	Nucleus
A0A7M7GTW3	LOW QUALITY PROTEIN: zonadhesin OS=Apis mellifera OX=7460 GN=LOC102655078 PE=3 SV=1	0	0.0114433	down	--	--	--	--	Extracell
A0A7M7GV12	phospholipase A1 OS=Apis mellifera OX=7460 GN=LOC726817 PE=3 SV=1	0.451769	0.00379924	down	GO:0006629 lipid metabolic process	GO:0005576 extracellular region;GO:0016021 integral component of membrane	GO:0008970 phospholipase A1 activity;GO:0016298 lipase activity;GO:0052739 phosphatidylserine 1-acylhydrolase activity;GO:0052740 1-acyl-2-lysophosphatidylserine acylhydrolase activity	ko00561: Glycerolipid metabolism;ko01100: Metabolic pathways	Extracell
A0A7M7GV38	LOW QUALITY PROTEIN: uncharacterized protein LOC726650 OS=Apis mellifera OX=7460 GN=LOC726650 PE=4 SV=1	0.313024	0.0108559	down	--	--	GO:0016491 oxidoreductase activity	ko00330: Arginine and proline metabolism;ko00410: beta-Alanine metabolism;ko01100: Metabolic pathways	Peroxisome
A0A7M7GVC6	tryptophan--tRNA ligase OS=Apis mellifera OX=7460 GN=411305 PE=3 SV=1	0.611199	0.00803863	down	GO:0006436 tryptophanyl-tRNA aminoacylation	--	GO:0004830 tryptophan-tRNA ligase activity;GO:0005524 ATP binding	ko00970: Aminoacyl-tRNA biosynthesis	Mitochondrion
A0A7M7GWX8	Procollagen-lysine,2-oxoglutarate 5-dioxygenase 3 isoform X1 OS=Apis mellifera OX=7460 GN=LOC100578909 PE=4 SV=1	0.472919	0.00456188	down	--	--	GO:0005506 iron ion binding;GO:0016705 oxidoreductase activity, acting on paired donors, with incorporation or reduction of molecular oxygen;GO:0031418 L-ascorbic acid binding;GO:0051213 dioxygenase activity	ko00310: Lysine degradation;ko01100: Metabolic pathways	Mitochondrion
A0A7M7GX52	Spondin-1 OS=Apis mellifera OX=7460 GN=410824 PE=4 SV=1	0.622123	0.0187931	down	GO:0007155 cell adhesion	GO:0005576 extracellular region	GO:0004867 serine-type endopeptidase inhibitor activity;GO:0046872 metal ion binding	--	Extracell
A0A7M7GY63	Zinc finger CCCH domain-containing protein 13 OS=Apis mellifera OX=7460 GN=LOC552724 PE=4 SV=1	0.503908	0.0141773	down	--	GO:0005576 extracellular region	GO:0008061 chitin binding	--	Extracell_Plasma membrane
A0A7M7GYE7	Probable chitinase 10 isoform X2 OS=Apis mellifera OX=7460 GN=LOC412273 PE=3 SV=1	0.479066	0.00759926	down	GO:0005975 carbohydrate metabolic process;GO:0006032 chitin catabolic process	GO:0005576 extracellular region	GO:0004568 chitinase activity;GO:0008061 chitin binding	ko00520: Amino sugar and nucleotide sugar metabolism;ko01100: Metabolic pathways	Extracell
A0A7M7GYW1	Uncharacterized protein LOC551323 isoform X2 OS=Apis mellifera OX=7460 GN=551323 PE=4 SV=1	0.40954	0.00195404	down	GO:0005975 carbohydrate metabolic process	GO:0005576 extracellular region	GO:0008061 chitin binding	--	Extracell
A0A7M7GZA9	Inactive tyrosine-protein kinase 7 OS=Apis mellifera OX=7460 GN=LOC410685 PE=4 SV=1	0.656347	0.0141362	down	--	GO:0016021 integral component of membrane	GO:0004714 transmembrane receptor protein tyrosine kinase activity;GO:0005524 ATP binding	--	Extracell
A0A7M7GZX7	TBC1 domain family member 20 isoform X1 OS=Apis mellifera OX=7460 GN=LOC100578721 PE=4 SV=1	0.166096	0.02437	down	GO:0016192 vesicle-mediated transport;GO:0043547 positive regulation of GTPase activity	--	GO:0005096 GTPase activator activity	--	Cytoplasm
A0A7M7H018	WASH complex subunit 3 OS=Apis mellifera OX=7460 GN=726132 PE=3 SV=1	0.313567	0.0258358	down	--	GO:0071203 WASH complex	--	ko04144: Endocytosis	Cytoplasm
A0A7M7H038	Flavin-containing monooxygenase OS=Apis mellifera OX=7460 GN=LOC410687 PE=3 SV=1	0.554687	0.000235427	down	--	--	GO:0004499 N,N-dimethylaniline monooxygenase activity;GO:0050660 flavin adenine dinucleotide binding;GO:0050661 NADP binding	--	Peroxisome
A0A7M7H2T2	MAU2 chromatid cohesion factor homolog OS=Apis mellifera OX=7460 GN=411194 PE=3 SV=1	0	2.41681e-05	down	GO:0007064 mitotic sister chromatid cohesion;GO:0051301 cell division	GO:0005654 nucleoplasm	--	--	Cytoplasm
A0A7M7H421	Alpha-galactosidase OS=Apis mellifera OX=7460 GN=LOC725899 PE=3 SV=1	0.646755	0.00533528	down	GO:0005975 carbohydrate metabolic process;GO:0006629 lipid metabolic process	GO:0005764 lysosome	GO:0004553 hydrolase activity, hydrolyzing O-glycosyl compounds	ko00603: Glycosphingolipid biosynthesis - globo and isoglobo series;ko01100: Metabolic pathways;ko04142: Lysosome	Plasma membrane
A0A7M7H507	Beta-1,4-N-acetylgalactosaminyltransferase OS=Apis mellifera OX=7460 GN=LOC552141 PE=3 SV=1	0.363678	0.00997873	down	GO:0005975 carbohydrate metabolic process;GO:0006486 protein glycosylation	GO:0016021 integral component of membrane	GO:0016757 glycosyltransferase activity;GO:0046872 metal ion binding	ko00532: Glycosaminoglycan biosynthesis - chondroitin sulfate / dermatan sulfate;ko00534: Glycosaminoglycan biosynthesis - heparan sulfate / heparin;ko01100: Metabolic pathways	Mitochondrion
A0A7M7H600	Uncharacterized protein LOC413984 OS=Apis mellifera OX=7460 GN=413984 PE=4 SV=1	0.504922	0.0282448	down	--	GO:0005634 nucleus	GO:0046872 metal ion binding	ko03083: Polycomb repressive complex	Nucleus
A0A7M7IFH5	Microtubule-associated protein Jupiter OS=Apis mellifera OX=7460 GN=551257 PE=3 SV=1	0.65715	0.000711279	down	--	GO:0005634 nucleus;GO:0005737 cytoplasm;GO:0005819 spindle;GO:0005874 microtubule	--	--	Nucleus
A0A7M7IFR7	Uncharacterized protein LOC409598 OS=Apis mellifera OX=7460 GN=LOC409598 PE=4 SV=1	0.619111	0.0107145	down	--	GO:0016021 integral component of membrane	GO:0005509 calcium ion binding	--	Plasma membrane
A0A7M7IFZ5	Uncharacterized protein LOC100577683 OS=Apis mellifera OX=7460 GN=LOC100577683 PE=4 SV=1	0.217321	0.0296926	down	--	--	--	--	Extracell
A0A7M7IGN5	Protein singed OS=Apis mellifera OX=7460 GN=412722 PE=3 SV=1	0.544218	0.00613534	down	GO:0007015 actin filament organization;GO:0016477 cell migration	GO:0005737 cytoplasm;GO:0005856 cytoskeleton	GO:0030674 protein-macromolecule adaptor activity;GO:0051015 actin filament binding	--	Cytoplasm_Nucleus
A0A7M7IGU0	Centrosomal protein of 89 kDa OS=Apis mellifera OX=7460 GN=726602 PE=4 SV=1	0.162215	0.00850646	down	GO:0007005 mitochondrion organization;GO:0007268 chemical synaptic transmission;GO:0060271 cilium assembly	GO:0005814 centriole;GO:0045202 synapse	--	--	Cytoplasm_Nucleus
A0A7M7IHG0	Protein obstructor-E OS=Apis mellifera OX=7460 GN=LOC726189 PE=4 SV=1	0.592108	0.00988904	down	--	GO:0005576 extracellular region	GO:0008061 chitin binding	ko00520: Amino sugar and nucleotide sugar metabolism;ko01100: Metabolic pathways	Extracell
A0A7M7IHY4	Thymosin beta isoform X1 OS=Apis mellifera OX=7460 GN=551528 PE=3 SV=1	0.665657	0.0062967	down	GO:0007015 actin filament organization	GO:0005856 cytoskeleton	GO:0003785 actin monomer binding	--	Cytoplasm
A0A7M7II92	Apoptogenic protein 1, mitochondrial OS=Apis mellifera OX=7460 GN=102654090 PE=3 SV=1	0.347502	0.0123595	down	GO:0097193 intrinsic apoptotic signaling pathway	GO:0005743 mitochondrial inner membrane	--	--	Cytoplasm
A0A7M7IJ25	Protein Skeletor, isoforms B/C isoform X2 OS=Apis mellifera OX=7460 GN=LOC410021 PE=4 SV=1	0.512957	0.00333878	down	--	--	--	--	Cytoplasm
A0A7M7IJD4	39S ribosomal protein L55, mitochondrial OS=Apis mellifera OX=7460 GN=LOC107965674 PE=4 SV=1	0.647631	0.0135172	down	--	GO:0005762 mitochondrial large ribosomal subunit	GO:0003735 structural constituent of ribosome	--	Cytoplasm
A0A7M7IMJ7	Uncharacterized protein LOC552217 isoform X2 OS=Apis mellifera OX=7460 GN=552217 PE=4 SV=1	0.543413	0.000546123	down	--	--	GO:0042302 structural constituent of cuticle	--	Extracell
A0A7M7INN1	Dexamethasone-induced Ras-related protein 1 isoform X1 OS=Apis mellifera OX=7460 GN=LOC409966 PE=3 SV=1	0.192052	0.0182894	down	--	--	GO:0003924 GTPase activity;GO:0005525 GTP binding	--	Cytoplasm
A0A7M7IPJ7	Thymosin beta isoform X2 OS=Apis mellifera OX=7460 GN=551528 PE=3 SV=1	0.577828	0.00410827	down	GO:0007015 actin filament organization	GO:0005856 cytoskeleton	GO:0003785 actin monomer binding	--	Cytoplasm
A0A7M7ISQ0	Protein takeout isoform X2 OS=Apis mellifera OX=7460 GN=552773 PE=4 SV=1	0.597128	0.0010905	down	--	--	--	--	Extracell
A0A7M7IUV9	DNA replication licensing factor MCM6 OS=Apis mellifera OX=7460 GN=413064 PE=3 SV=1	0.274129	0.0136388	down	GO:0006270 DNA replication initiation;GO:0007049 cell cycle	GO:0005634 nucleus;GO:0042555 MCM complex	GO:0003677 DNA binding;GO:0003678 DNA helicase activity;GO:0005524 ATP binding;GO:0016787 hydrolase activity	ko03030: DNA replication	Nucleus
A0A7M7L314	Fibrous sheath CABYR-binding protein-like OS=Apis mellifera OX=7460 GN=LOC113218723 PE=4 SV=1	0.61979	0.00133585	down	--	--	--	--	Nucleus
A0A7M7L477	Mediator of RNA polymerase II transcription subunit 23 OS=Apis mellifera OX=7460 GN=LOC412332 PE=3 SV=1	0.453013	0.0389615	down	--	GO:0005634 nucleus	--	--	Plasma membrane
A0A7M7L600	Mediator of RNA polymerase II transcription subunit 13 OS=Apis mellifera OX=7460 GN=LOC410159 PE=3 SV=1	0.37519	0.0320584	down	GO:0006357 regulation of transcription by RNA polymerase II	GO:0016592 mediator complex	GO:0003712 transcription coregulator activity	--	Nucleus
A0A7M7LIH2	Protein D2 OS=Apis mellifera OX=7460 GN=726495 PE=4 SV=1	0.58969	0.00296925	down	--	--	--	--	Extracell
A0A7M7LKR5	Uncharacterized protein LOC726790 isoform X1 OS=Apis mellifera OX=7460 GN=726790 PE=4 SV=1	0.258525	0.0205032	down	GO:0006468 protein phosphorylation	--	GO:0004672 protein kinase activity;GO:0005524 ATP binding	--	Nucleus
A0A7M7LMH0	glutathione transferase OS=Apis mellifera OX=7460 GN=411045 PE=3 SV=1	0.621864	0.0140267	down	GO:0006749 glutathione metabolic process	--	GO:0016740 transferase activity	ko00480: Glutathione metabolism;ko00590: Arachidonic acid metabolism;ko00980: Metabolism of xenobiotics by cytochrome P450;ko00982: Drug metabolism - cytochrome P450;ko01100: Metabolic pathways	Cytoplasm
A0A7M7LMJ8	MLX-interacting protein isoform X2 OS=Apis mellifera OX=7460 GN=410953 PE=4 SV=1	0.209887	0.0250363	down	--	--	GO:0046983 protein dimerization activity	--	Mitochondrion
A0A7M7LN39	Uncharacterized protein LOC100577901 OS=Apis mellifera OX=7460 GN=LOC100577901 PE=4 SV=1	0.389671	0.000195839	down	--	--	--	--	Extracell
A0A7M7LN88	Kelch-like protein diablo OS=Apis mellifera OX=7460 GN=LOC724969 PE=4 SV=1	0.241667	0.0441506	down	GO:0016567 protein ubiquitination	--	GO:0003779 actin binding	--	Mitochondrion
A0A7M7LQ78	Carboxypeptidase Q OS=Apis mellifera OX=7460 GN=410149 PE=4 SV=1	0.512052	0.0283192	down	--	GO:0005576 extracellular region;GO:0005764 lysosome;GO:0005783 endoplasmic reticulum;GO:0005794 Golgi apparatus	GO:0004180 carboxypeptidase activity;GO:0070573 metallodipeptidase activity	--	Plasma membrane
A0A7M7LRM9	Holocytochrome c-type synthase OS=Apis mellifera OX=7460 GN=408968 PE=3 SV=1	0.574002	0.00279351	down	--	GO:0005743 mitochondrial inner membrane	GO:0004408 holocytochrome-c synthase activity;GO:0046872 metal ion binding	ko00860: Porphyrin metabolism;ko01100: Metabolic pathways	Cytoskeleton
A0A7M7LTC3	Hydroxylysine kinase OS=Apis mellifera OX=7460 GN=LOC725458 PE=3 SV=1	0.425058	0.0306389	down	GO:0016310 phosphorylation	--	GO:0016301 kinase activity	ko00310: Lysine degradation;ko01100: Metabolic pathways	Cytoplasm
A0A7M7M5Q4	Insulin-like growth factor-binding protein complex acid labile subunit OS=Apis mellifera OX=7460 GN=LOC100577163 PE=4 SV=1	0.663913	5.16179e-05	down	--	--	--	--	Cytoplasm_Nucleus
A0A7M7ML66	Protein SCAI isoform X2 OS=Apis mellifera OX=7460 GN=408910 PE=4 SV=1	0.493204	0.0102901	down	GO:0006351 transcription, DNA-templated	--	GO:0003714 transcription corepressor activity	--	Cytoplasm
A0A7M7ML82	Titin isoform X17 OS=Apis mellifera OX=7460 GN=LOC551259 PE=3 SV=1	0.592523	0.0163948	down	GO:0009653 anatomical structure morphogenesis;GO:0016043 cellular component organization;GO:0030154 cell differentiation	GO:0005737 cytoplasm	--	ko04820: Cytoskeleton in muscle cells	--
A0A7M7MM50	Beta-glucuronidase OS=Apis mellifera OX=7460 GN=LOC409814 PE=3 SV=1	0.605507	0.000113565	down	GO:0005975 carbohydrate metabolic process	GO:0005764 lysosome	GO:0004566 beta-glucuronidase activity	ko00040: Pentose and glucuronate interconversions;ko00053: Ascorbate and aldarate metabolism;ko00531: Glycosaminoglycan degradation;ko00860: Porphyrin metabolism;ko00983: Drug metabolism - other enzymes;ko01100: Metabolic pathways;ko01240: Biosynthesis of cofactors;ko04142: Lysosome	Endoplasmic reticulum
A0A7M7MNC3	Uncharacterized protein LOC724521 OS=Apis mellifera OX=7460 GN=LOC724521 PE=4 SV=1	0.64658	0.00466282	down	--	GO:0016021 integral component of membrane	--	--	Extracell
A0A7M7MNK1	Uncharacterized protein LOC100576902 OS=Apis mellifera OX=7460 GN=LOC100576902 PE=4 SV=1	0.146276	0.0121348	down	--	--	--	--	Extracell
A0A7M7MNP4	Set1/Ash2 histone methyltransferase complex subunit ASH2 isoform X3 OS=Apis mellifera OX=7460 GN=413573 PE=4 SV=1	0	0.000385964	down	GO:0051568 histone H3-K4 methylation	GO:0048188 Set1C/COMPASS complex	GO:0008168 methyltransferase activity	--	Extracell
A0A7M7MP76	guanylate cyclase OS=Apis mellifera OX=7460 GN=LOC413274 PE=4 SV=1	0.265664	0.0123473	down	GO:0006508 proteolysis;GO:0035556 intracellular signal transduction	GO:0005737 cytoplasm	GO:0004252 serine-type endopeptidase activity;GO:0004383 guanylate cyclase activity;GO:0005525 GTP binding;GO:0020037 heme binding	ko00230: Purine metabolism;ko01100: Metabolic pathways	Cytoplasm
A0A7M7MPI2	Decaprenyl-diphosphate synthase subunit 2 OS=Apis mellifera OX=7460 GN=LOC551463 PE=3 SV=1	0.609355	0.0119571	down	GO:0008299 isoprenoid biosynthetic process	--	GO:0016740 transferase activity	ko00900: Terpenoid backbone biosynthesis	Cytoplasm
A0A7M7MPZ0	U3 small nucleolar RNA-associated protein 14 homolog A OS=Apis mellifera OX=7460 GN=LOC413758 PE=3 SV=1	0.583694	0.00333053	down	GO:0006364 rRNA processing	GO:0005730 nucleolus;GO:0032040 small-subunit processome	--	ko03008: Ribosome biogenesis in eukaryotes	Cytoplasm_Nucleus
A0A7M7MQ98	folate gamma-glutamyl hydrolase OS=Apis mellifera OX=7460 GN=LOC551379 PE=3 SV=1	0.58554	0.000111588	down	--	GO:0005615 extracellular space	GO:0000030 mannosyltransferase activity;GO:0034722 gamma-glutamyl-peptidase activity	ko00510: N-Glycan biosynthesis;ko00513: Various types of N-glycan biosynthesis;ko01100: Metabolic pathways	Endoplasmic reticulum
A0A7M7MQW5	Lipase OS=Apis mellifera OX=7460 GN=LOC552588 PE=3 SV=1	0.649319	0.0184299	down	GO:0016042 lipid catabolic process	--	GO:0016788 hydrolase activity, acting on ester bonds	ko00100: Steroid biosynthesis;ko04142: Lysosome;ko04148: Efferocytosis	Mitochondrion
A0A7M7MSI7	Troponin C type IIb isoform X2 OS=Apis mellifera OX=7460 GN=494501 PE=4 SV=1	0.425691	0.00528309	down	--	--	GO:0005509 calcium ion binding	ko04070: Phosphatidylinositol signaling system;ko04745: Phototransduction - fly	Cytoplasm
A0A7M7MVC3	Fibrillin-2 OS=Apis mellifera OX=7460 GN=LOC724421 PE=4 SV=1	0.662498	0.000673654	down	--	GO:0016021 integral component of membrane	--	--	Plasma membrane
A0A7M7MVF0	Uncharacterized protein LOC551214 isoform X3 OS=Apis mellifera OX=7460 GN=LOC551214 PE=4 SV=1	0.571044	0.00363065	down	GO:0009116 nucleoside metabolic process	--	GO:0003824 catalytic activity	--	Cytoplasm
A0A7M7MW88	KICSTOR complex protein ITFG2 OS=Apis mellifera OX=7460 GN=LOC551451 PE=4 SV=1	0.238091	0.0323042	down	--	--	--	--	Cytoplasm
A0A7M7R317	SET and MYND domain-containing protein 4 OS=Apis mellifera OX=7460 GN=LOC408727 PE=4 SV=1	0.588658	0.00101517	down	--	GO:0043229 intracellular organelle	GO:0046872 metal ion binding	--	Cytoplasm
A0A7M7R4D4	Uncharacterized protein LOC410487 OS=Apis mellifera OX=7460 GN=410487 PE=4 SV=1	0.585707	0.0178899	down	--	--	--	--	Nucleus
A0A7M7R4F6	Actin-binding Rho-activating protein isoform X1 OS=Apis mellifera OX=7460 GN=410370 PE=4 SV=1	0.657714	0.0477521	down	GO:0035025 positive regulation of Rho protein signal transduction	--	GO:0003779 actin binding	--	Cytoplasm
A0A7M7R4S5	Glucose dehydrogenase [FAD, quinone] OS=Apis mellifera OX=7460 GN=LOC410743 PE=3 SV=1	0.154703	0.0139112	down	--	--	GO:0016614 oxidoreductase activity, acting on CH-OH group of donors;GO:0050660 flavin adenine dinucleotide binding	ko00030: Pentose phosphate pathway;ko01100: Metabolic pathways	Mitochondrion
A0A7M7R4V0	Flocculation protein FLO11 isoform X1 OS=Apis mellifera OX=7460 GN=LOC408970 PE=4 SV=1	0.397766	0.00172081	down	--	--	--	--	Extracell
A0A7M7R5E7	Nuclear transcription factor Y subunit gamma OS=Apis mellifera OX=7460 GN=408615 PE=3 SV=1	0.654836	0.00523223	down	--	--	GO:0003677 DNA binding;GO:0046982 protein heterodimerization activity	--	Cytoplasm_Nucleus
A0A7M7R5S0	Lysosomal alpha-glucosidase OS=Apis mellifera OX=7460 GN=LOC409365 PE=3 SV=1	0.599655	0.00116132	down	GO:0005975 carbohydrate metabolic process	GO:0016021 integral component of membrane	GO:0030246 carbohydrate binding;GO:0090599 alpha-glucosidase activity	ko00052: Galactose metabolism;ko00500: Starch and sucrose metabolism;ko01100: Metabolic pathways;ko04142: Lysosome	Plasma membrane
A0A7M7R6B1	DNA replication licensing factor MCM7 OS=Apis mellifera OX=7460 GN=409979 PE=3 SV=1	0.120284	0.00173625	down	GO:0006270 DNA replication initiation;GO:0007049 cell cycle	GO:0005634 nucleus;GO:0042555 MCM complex	GO:0003677 DNA binding;GO:0003678 DNA helicase activity;GO:0005524 ATP binding;GO:0016787 hydrolase activity	ko03030: DNA replication	Nucleus
A0A7M7R6R2	Deoxycytidylate deaminase OS=Apis mellifera OX=7460 GN=LOC408883 PE=3 SV=1	0.434502	0.0143295	down	--	--	GO:0008270 zinc ion binding;GO:0016787 hydrolase activity	ko00240: Pyrimidine metabolism;ko01100: Metabolic pathways;ko01232: Nucleotide metabolism	Extracell
A0A7M7R6V3	Uncharacterized protein LOC410606 isoform X2 OS=Apis mellifera OX=7460 GN=LOC410606 PE=4 SV=1	0.588746	0.0119773	down	--	GO:0005737 cytoplasm;GO:0005815 microtubule organizing center	--	--	Cytoplasm
A0A7M7R7H1	Protein SGT1 homolog isoform X1 OS=Apis mellifera OX=7460 GN=551201 PE=4 SV=1	0.652357	0.00627345	down	--	--	GO:0051087 chaperone binding	--	Cytoplasm
A0A7M7R8W1	Uncharacterized protein LOC408608 OS=Apis mellifera OX=7460 GN=408608 PE=4 SV=1	0.55997	0.0257138	down	--	--	--	--	Extracell
A0A7M7R9B4	Integrator complex subunit 4 OS=Apis mellifera OX=7460 GN=551396 PE=4 SV=1	0.548622	0.0114732	down	--	--	--	--	Nucleus
A0A7M7R9B9	RNA polymerase II subunit A C-terminal domain phosphatase SSU72 OS=Apis mellifera OX=7460 GN=413619 PE=3 SV=1	0.618467	0.0112067	down	GO:0006397 mRNA processing	GO:0005634 nucleus	GO:0004721 phosphoprotein phosphatase activity;GO:0017018 myosin phosphatase activity	ko03015: mRNA surveillance pathway	Cytoplasm
A0A7M7RA46	Uncharacterized protein LOC552154 OS=Apis mellifera OX=7460 GN=LOC552154 PE=4 SV=1	0.457626	0.00477843	down	--	--	--	--	Extracell
A0A7M7RA97	Heat shock protein 75 kDa, mitochondrial OS=Apis mellifera OX=7460 GN=LOC550968 PE=3 SV=1	0.645101	9.67301e-05	down	GO:0006457 protein folding	--	GO:0005524 ATP binding;GO:0016887 ATP hydrolysis activity;GO:0051082 unfolded protein binding	--	Mitochondrion
A0A7M7RBW0	Uncharacterized protein LOC551323 isoform X1 OS=Apis mellifera OX=7460 GN=551323 PE=4 SV=1	0.336668	0.000214688	down	GO:0005975 carbohydrate metabolic process	GO:0005576 extracellular region	GO:0008061 chitin binding	--	Extracell
A0A7M7SQF8	Protein spaetzle 3 OS=Apis mellifera OX=7460 GN=LOC726201 PE=4 SV=1	0.600071	0.00116063	down	--	GO:0005615 extracellular space	--	--	Cytoplasm_Nucleus
A0A7M7SQT4	Uncharacterized protein LOC100578744 OS=Apis mellifera OX=7460 GN=LOC100578744 PE=3 SV=1	0.578531	0.000402231	down	--	--	GO:0031409 pigment binding	--	Extracell
A0A7M7SR94	Fasciclin-3 isoform X8 OS=Apis mellifera OX=7460 GN=LOC724243 PE=4 SV=1	0.130309	0.014517	down	--	GO:0016021 integral component of membrane	--	--	Plasma membrane
A0A7M7TEU1	Uncharacterized protein LOC408365 isoform X2 OS=Apis mellifera OX=7460 GN=408365 PE=4 SV=1	0.392191	0.000129855	down	GO:0005975 carbohydrate metabolic process	GO:0005576 extracellular region	GO:0008061 chitin binding;GO:0016810 hydrolase activity, acting on carbon-nitrogen (but not peptide) bonds	--	Extracell
A0A7M7TFJ2	Monocarboxylate transporter 10 isoform X1 OS=Apis mellifera OX=7460 GN=LOC413906 PE=4 SV=1	0.570458	0.0128714	down	--	GO:0005887 integral component of plasma membrane	GO:0015173 aromatic amino acid transmembrane transporter activity;GO:0015349 thyroid hormone transmembrane transporter activity	--	Plasma membrane
A0A7M7TFN3	beta-N-acetylhexosaminidase OS=Apis mellifera OX=7460 GN=413672 PE=3 SV=1	0.403263	0.0305234	down	GO:0005975 carbohydrate metabolic process	GO:0016021 integral component of membrane	GO:0004563 beta-N-acetylhexosaminidase activity;GO:0102148 N-acetyl-beta-D-galactosaminidase activity	ko00511: Other glycan degradation;ko00513: Various types of N-glycan biosynthesis;ko01100: Metabolic pathways	Endoplasmic reticulum
A0A7M7TFX3	Cytochrome c oxidase assembly factor 7 homolog OS=Apis mellifera OX=7460 GN=552586 PE=3 SV=1	0.653783	0.00573332	down	--	--	--	--	Cytoplasm
A5YVK7	Hexamerin 70a precursor OS=Apis mellifera OX=7460 GN=Hex70a PE=3 SV=1	0.568504	0.026888	down	--	--	--	--	Extracell
B6V6A0	Silk fibroin 1 precursor OS=Apis mellifera OX=7460 GN=Fibroin1 PE=4 SV=1	0.390903	0.0221431	down	--	--	--	--	Extracell

## Sheet: Supporting Information Table S2
Table S2. GO functional classification for DEGs
GO Terms Level 1	GO	GO Terms Level 2	DiffRatio	BgRatio	P-value	FDR	Up	Down	Count	Proteins
Biological process	GO:0006412	translation	47/150 31.33%	116/2812 4.13%	3.83053e-32	4.06036e-30	47	0	47	A0A7M6UEY4;A0A7M6UGM2;A0A7M7FYJ0;A0A7M7FYZ7;A0A7M7FZ96;A0A7M7FZG5;A0A7M7G139;A0A7M7GAD5;A0A7M7GB39;A0A7M7GKE3;A0A7M7GLH5;A0A7M7GLT3;A0A7M7GN38;A0A7M7GNK6;A0A7M7GQC3;A0A7M7GQD8;A0A7M7GR91;A0A7M7GRZ8;A0A7M7GSV9;A0A7M7GUZ2;A0A7M7H020;A0A7M7H073;A0A7M7ILV3;A0A7M7IR07;A0A7M7LMT9;A0A7M7LNL6;A0A7M7LQA9;A0A7M7MUI0;A0A7M7R3A6;A0A7M7R3T9;A0A7M7R4I4;A0A7M7R585;A0A7M7R7I7;A0A7M7R9C5;A0A7M7R9U0;A0A7M7RA30;A0A…
Biological process	GO:0005975	carbohydrate metabolic process	15/150 10%	61/2812 2.17%	3.37774e-07	1.7902e-05	3	12	15	A0A7M7G166;A0A7M7GA87;A0A7M7GQ31;A0A7M7GYE7;A0A7M7GYW1;A0A7M7H421;A0A7M7H507;A0A7M7L4T5;A0A7M7MM50;A0A7M7R5S0;A0A7M7RBW0;A0A7M7SS59;A0A7M7TEU1;A0A7M7TFN3;Q25BT8
Biological process	GO:0007015	actin filament organization	3/150 2%	6/2812 0.21%	0.0026421	0.0933544	0	3	3	A0A7M7IGN5;A0A7M7IHY4;A0A7M7IPJ7
Biological process	GO:0006614	SRP-dependent cotranslational protein targeting to membrane	3/150 2%	8/2812 0.28%	0.00683341	0.173514	3	0	3	A0A7M7SRG2;A0A7M7TG13;U3KR34
Biological process	GO:0009166	nucleotide catabolic process	2/150 1.33%	3/2812 0.11%	0.00818463	0.173514	2	0	2	A0A7M7GSG4;A0A7M7TF36
Cellular component	GO:0005840	ribosome	37/192 19.27%	117/3166 3.7%	2.04783e-18	1.06487e-16	37	0	37	A0A7M6UEY4;A0A7M7FYJ0;A0A7M7FYZ7;A0A7M7FZ96;A0A7M7FZG5;A0A7M7G139;A0A7M7GAD5;A0A7M7GB39;A0A7M7GKE3;A0A7M7GLH5;A0A7M7GLT3;A0A7M7GN38;A0A7M7GNK6;A0A7M7GQD8;A0A7M7GRZ8;A0A7M7GSS0;A0A7M7GSV9;A0A7M7GUZ2;A0A7M7H020;A0A7M7H073;A0A7M7IIZ0;A0A7M7ILV3;A0A7M7LMT9;A0A7M7MUI0;A0A7M7R3T9;A0A7M7R585;A0A7M7R7I7;A0A7M7R9U0;A0A7M7RA30;A0A7M7RBV3;A0A7M7RDA1;A0A7M7TF82;A0A7M7TFK8;A0A7M7TFV0;A0A7M7TG21;A0A7M7TG36;H9K…
Cellular component	GO:0015934	large ribosomal subunit	6/192 3.12%	9/3166 0.28%	3.32224e-06	6.33956e-05	6	0	6	A0A7M7GLT3;A0A7M7GQC3;A0A7M7GR91;A0A7M7R4I4;A0A7M7R9C5;A0A7M7TFH1
Cellular component	GO:0005576	extracellular region	23/192 11.98%	135/3166 4.26%	3.65744e-06	6.33956e-05	7	16	23	A0A7M6UBW1;A0A7M6UM85;A0A7M6UMJ2;A0A7M6UVG4;A0A7M7G166;A0A7M7G9A6;A0A7M7GB31;A0A7M7GT67;A0A7M7GV12;A0A7M7GX52;A0A7M7GY63;A0A7M7GYE7;A0A7M7GYW1;A0A7M7IHG0;A0A7M7LQ78;A0A7M7RBW0;A0A7M7TEU1;O18330;O77061;Q14SN0;Q1W633;Q1W647;Q868N5
Cellular component	GO:0022625	cytosolic large ribosomal subunit	4/192 2.08%	6/3166 0.19%	0.000178703	0.00232314	4	0	4	A0A7M6UGM2;A0A7M7IKY1;A0A7M7LQA9;A0A7M7R3Q8
Cellular component	GO:0015935	small ribosomal subunit	4/192 2.08%	11/3166 0.35%	0.00308702	0.032105	4	0	4	A0A7M7IR07;A0A7M7R3A6;A0A7M7TFW1;A0A7M7TG08
Cellular component	GO:0005615	extracellular space	5/192 2.6%	22/3166 0.69%	0.00878572	0.0761429	2	3	5	A0A7M7G2F2;A0A7M7GQ39;A0A7M7MQ98;A0A7M7SQF8;Q86PH6
Molecular function	GO:0003735	structural constituent of ribosome	49/210 23.33%	125/3588 3.48%	6.22853e-30	8.78222e-28	48	1	49	A0A7M6UEY4;A0A7M6UGM2;A0A7M7FYJ0;A0A7M7FYZ7;A0A7M7FZ96;A0A7M7FZG5;A0A7M7G139;A0A7M7GAD5;A0A7M7GB39;A0A7M7GKE3;A0A7M7GLH5;A0A7M7GLT3;A0A7M7GN38;A0A7M7GNK6;A0A7M7GQC3;A0A7M7GQD8;A0A7M7GR91;A0A7M7GRZ8;A0A7M7GSV9;A0A7M7GUZ2;A0A7M7H020;A0A7M7H073;A0A7M7IJD4;A0A7M7IKY1;A0A7M7ILV3;A0A7M7IR07;A0A7M7LMT9;A0A7M7LNL6;A0A7M7LQA9;A0A7M7MUI0;A0A7M7R3A6;A0A7M7R3T9;A0A7M7R4I4;A0A7M7R585;A0A7M7R7I7;A0A7M7R9C5;A0A…
Molecular function	GO:0008061	chitin binding	11/210 5.24%	39/3588 1.09%	8.33847e-06	0.000587862	1	10	11	A0A7M6UM85;A0A7M6UVG4;A0A7M7G166;A0A7M7G9A6;A0A7M7GB31;A0A7M7GY63;A0A7M7GYE7;A0A7M7GYW1;A0A7M7IHG0;A0A7M7RBW0;A0A7M7TEU1
Molecular function	GO:0005549	odorant binding	6/210 2.86%	18/3588 0.5%	0.00038357	0.0180278	3	3	6	A0A7M6UBW1;A0A7M6UMJ2;A0A7M6UWH7;A0A7M7GT67;Q1W633;Q1W647
Molecular function	GO:0102148	N-acetyl-beta-D-galactosaminidase activity	3/210 1.43%	4/3588 0.11%	0.000756952	0.0266825	0	3	3	A0A7M7GA87;A0A7M7GQ31;A0A7M7TFN3
Molecular function	GO:0019843	rRNA binding	4/210 1.9%	9/3588 0.25%	0.00113827	0.0320993	4	0	4	A0A7M7IR07;A0A7M7R3T9;A0A7M7RA30;A0A7M7RDA1
Molecular function	GO:0004563	beta-N-acetylhexosaminidase activity	3/210 1.43%	5/3588 0.14%	0.00181066	0.0425505	0	3	3	A0A7M7GA87;A0A7M7GQ31;A0A7M7TFN3
Molecular function	GO:0008252	nucleotidase activity	2/210 0.95%	2/3588 0.06%	0.00341022	0.0534267	2	0	2	A0A7M7GSG4;A0A7M7TF36
Molecular function	GO:0004516	nicotinate phosphoribosyltransferase activity	2/210 0.95%	2/3588 0.06%	0.00341022	0.0534267	2	0	2	A0A7M7GAK0;A0A7M7R7E2
Molecular function	GO:0004514	nicotinate-nucleotide diphosphorylase (carboxylating) activity	2/210 0.95%	2/3588 0.06%	0.00341022	0.0534267	2	0	2	A0A7M7GAK0;A0A7M7R7E2

## Sheet: Supporting Information Table S3
Table S3. KEGG pathway enrichment analysis for DEGs
Pathway ID	Description	DiffRatio	BgRatio	P-value	FDR	Up	up_prot	Down	down_prot
ko03010	Ribosome	51/143 35.66%	117/2438 4.8%	3.42134e-35	2.66864e-33	51	A0A7M6UEY4;A0A7M6UGM2;A0A7M7FYJ0;A0A7M7FYZ7;A0A7M7FZ96;A0A7M7FZG5;A0A7M7G139;A0A7M7GAD5;A0A7M7GB39;A0A7M7GKE3;A0A7M7GLH5;A0A7M7GLT3;A0A7M7GN38;A0A7M7GNK6;A0A7M7GQC3;A0A7M7GQD8;A0A7M7GR91;A0A7M7GRZ8;A0A7M7GSS0;A0A7M7GSV9;A0A7M7GUZ2;A0A7M7H020;A0A7M7H073;A0A7M7IIZ0;A0A7M7IKY1;A0A7M7ILV3;A0A7M7IR07;A0A7M7LMT9;A0A7M7LNL6;A0A7M7LQA9;A0A7M7MUI0;A0A7M7R3A6;A0A7M7R3Q8;A0A7M7R3T9;A0A7M7R4I4;A0A7M7R585;A0A…	0	--
ko00513	Various types of N-glycan biosynthesis	8/143 5.59%	25/2438 1.03%	5.32068e-05	0.00207506	4	A0A7M6UPZ2;A0A7M7LQ41;A0A7M7R8C2;A0A7M7R8L2	4	A0A7M7GA87;A0A7M7GQ31;A0A7M7MQ98;A0A7M7TFN3
ko00603	Glycosphingolipid biosynthesis - globo and isoglobo series	3/143 2.1%	3/2438 0.12%	0.000197823	0.0051434	0	--	3	A0A7M7GA87;A0A7M7GQ31;A0A7M7H421
ko03060	Protein export	6/143 4.2%	25/2438 1.03%	0.00256499	0.0500173	6	A0A7M7G6V6;A0A7M7GU49;A0A7M7GX04;A0A7M7H5I3;A0A7M7SRG2;A0A7M7TG13	0	--
ko01232	Nucleotide metabolism	7/143 4.9%	42/2438 1.72%	0.00983124	0.153367	6	A0A7M7GSG4;A0A7M7IGD2;A0A7M7MN89;A0A7M7MNC0;A0A7M7TF36;A0A7M7TF44	1	A0A7M7R6R2
ko00760	Nicotinate and nicotinamide metabolism	4/143 2.8%	17/2438 0.7%	0.0148353	0.18284	4	A0A7M7GAK0;A0A7M7GSG4;A0A7M7R7E2;A0A7M7TF36	0	--
ko00520	Amino sugar and nucleotide sugar metabolism	7/143 4.9%	47/2438 1.93%	0.017939	0.18284	2	A0A7M7LIA3;A0A7M7SS59	5	A0A7M6UVG4;A0A7M7GA87;A0A7M7GQ31;A0A7M7GYE7;A0A7M7IHG0
ko00604	Glycosphingolipid biosynthesis - ganglio series	2/143 1.4%	4/2438 0.16%	0.0189578	0.18284	0	--	2	A0A7M7GA87;A0A7M7GQ31
ko04141	Protein processing in endoplasmic reticulum	13/143 9.09%	120/2438 4.92%	0.0210969	0.18284	13	A0A7M6UPZ2;A0A7M7G6V6;A0A7M7G737;A0A7M7GU49;A0A7M7GX04;A0A7M7IJP6;A0A7M7L0R4;A0A7M7LQ41;A0A7M7R8C2;A0A7M7RAK6;A0A7M7RBD1;A0A7M7TFZ9;U3KR34	0	--
ko00240	Pyrimidine metabolism	5/143 3.5%	29/2438 1.19%	0.024528	0.191104	4	A0A7M7GSG4;A0A7M7MN89;A0A7M7MNC0;A0A7M7TF36	1	A0A7M7R6R2
ko00510	N-Glycan biosynthesis	5/143 3.5%	30/2438 1.23%	0.0280848	0.191104	4	A0A7M6UPZ2;A0A7M7LQ41;A0A7M7R8C2;A0A7M7R8L2	1	A0A7M7MQ98
ko00531	Glycosaminoglycan degradation	3/143 2.1%	12/2438 0.49%	0.0294006	0.191104	0	--	3	A0A7M7GA87;A0A7M7GQ31;A0A7M7MM50
ko00511	Other glycan degradation	3/143 2.1%	13/2438 0.53%	0.0366145	0.213277	0	--	3	A0A7M7GA87;A0A7M7GQ31;A0A7M7TFN3
ko01240	Biosynthesis of cofactors	11/143 7.69%	104/2438 4.27%	0.0382805	0.213277	10	A0A7M7FYQ0;A0A7M7GAK0;A0A7M7GNY9;A0A7M7MGT3;A0A7M7MM52;A0A7M7MXU9;A0A7M7R7E2;A0A7M7SS59;A0A7M7TET8;A0A7M7TF44	1	A0A7M7MM50
ko04142	Lysosome	8/143 5.59%	76/2438 3.12%	0.0737582	0.383543	2	A0A7M7G2G5;A0A7M7GUC7	6	A0A7M7GA87;A0A7M7GQ31;A0A7M7H421;A0A7M7MM50;A0A7M7MQW5;A0A7M7R5S0
ko00230	Purine metabolism	7/143 4.9%	66/2438 2.71%	0.0885229	0.431549	6	A0A7M7GSG4;A0A7M7IGD2;A0A7M7MN89;A0A7M7MNC0;A0A7M7TF36;A0A7M7TF44	1	A0A7M7MP76
ko00053	Ascorbate and aldarate metabolism	3/143 2.1%	19/2438 0.78%	0.0961565	0.441188	2	A0A7M7MM52;A0A7M7TET8	1	A0A7M7MM50
ko03008	Ribosome biogenesis in eukaryotes	5/143 3.5%	43/2438 1.76%	0.103833	0.444177	4	A0A7M7GAN7;A0A7M7L5H0;A0A7M7R840;A0A7M7TF44	1	A0A7M7MPZ0
ko00670	One carbon pool by folate	2/143 1.4%	10/2438 0.41%	0.112867	0.444177	2	A0A7M7GAN9;A0A7M7MGT3	0	--
ko00232	Caffeine metabolism	1/143 0.7%	2/2438 0.08%	0.113892	0.444177	1	A0A7M7IGD2	0	--
ko00310	Lysine degradation	3/143 2.1%	21/2438 0.86%	0.121373	0.450813	1	A0A7M7G1I2	2	A0A7M7GWX8;A0A7M7LTC3
ko00030	Pentose phosphate pathway	4/143 2.8%	37/2438 1.52%	0.168465	0.597286	3	A0A7M7GJ80;A0A7M7MM52;A0A7M7RBJ1	1	A0A7M7R4S5
ko00440	Phosphonate and phosphinate metabolism	1/143 0.7%	4/2438 0.16%	0.214892	0.728765	1	A0A7M7R8G5	0	--
ko00860	Porphyrin metabolism	3/143 2.1%	29/2438 1.19%	0.239936	0.779792	1	A0A7M7TET8	2	A0A7M7LRM9;A0A7M7MM50
ko00750	Vitamin B6 metabolism	1/143 0.7%	5/2438 0.21%	0.261018	0.808669	1	A0A7M7GNY9	0	--
ko00983	Drug metabolism - other enzymes	3/143 2.1%	32/2438 1.31%	0.288617	0.808669	2	A0A7M7IGD2;A0A7M7TET8	1	A0A7M7MM50
ko00532	Glycosaminoglycan biosynthesis - chondroitin sulfate / dermatan sulfate	1/143 0.7%	6/2438 0.25%	0.304452	0.808669	0	--	1	A0A7M7H507
ko00480	Glutathione metabolism	3/143 2.1%	33/2438 1.35%	0.305042	0.808669	0	--	3	A0A7M7GNY6;A0A7M7GSC6;A0A7M7LMH0
ko00982	Drug metabolism - cytochrome P450	2/143 1.4%	19/2438 0.78%	0.307518	0.808669	1	A0A7M7TET8	1	A0A7M7LMH0
ko03030	DNA replication	2/143 1.4%	20/2438 0.82%	0.329634	0.808669	0	--	2	A0A7M7IUV9;A0A7M7R6B1
ko00534	Glycosaminoglycan biosynthesis - heparan sulfate / heparin	1/143 0.7%	7/2438 0.29%	0.34535	0.808669	0	--	1	A0A7M7H507
ko00980	Metabolism of xenobiotics by cytochrome P450	2/143 1.4%	21/2438 0.86%	0.351556	0.808669	1	A0A7M7TET8	1	A0A7M7LMH0
ko00052	Galactose metabolism	2/143 1.4%	22/2438 0.9%	0.373232	0.808669	1	Q25BT8	1	A0A7M7R5S0
ko00330	Arginine and proline metabolism	2/143 1.4%	22/2438 0.9%	0.373232	0.808669	0	--	2	A0A7M7GSC6;A0A7M7GV38
ko00380	Tryptophan metabolism	2/143 1.4%	22/2438 0.9%	0.373232	0.808669	1	A0A7M7G1I2	1	A0A7M7GRF5
ko00600	Sphingolipid metabolism	2/143 1.4%	22/2438 0.9%	0.373232	0.808669	0	--	2	A0A7M7GA87;A0A7M7GQ31
ko00360	Phenylalanine metabolism	1/143 0.7%	8/2438 0.33%	0.383858	0.809215	0	--	1	A0A7M7GRF5
ko00100	Steroid biosynthesis	1/143 0.7%	9/2438 0.37%	0.420117	0.840234	0	--	1	A0A7M7MQW5
ko00130	Ubiquinone and other terpenoid-quinone biosynthesis	1/143 0.7%	9/2438 0.37%	0.420117	0.840234	1	A0A7M7FYQ0	0	--
ko00500	Starch and sucrose metabolism	2/143 1.4%	26/2438 1.07%	0.456629	0.890427	1	Q25BT8	1	A0A7M7R5S0
ko00040	Pentose and glucuronate interconversions	2/143 1.4%	27/2438 1.11%	0.476492	0.906497	1	A0A7M7TET8	1	A0A7M7MM50
ko03460	Fanconi anemia pathway	1/143 0.7%	12/2438 0.49%	0.51666	0.959511	1	A0A7M6UV10	0	--
ko00350	Tyrosine metabolism	1/143 0.7%	14/2438 0.57%	0.571972	0.999484	0	--	1	A0A7M7GRF5
ko01040	Biosynthesis of unsaturated fatty acids	1/143 0.7%	16/2438 0.66%	0.620994	0.999484	0	--	1	A0A7M7GQC7
ko04080	Neuroactive ligand-receptor interaction	1/143 0.7%	18/2438 0.74%	0.664436	0.999484	1	A0A7M7G2P4	0	--
ko03410	Base excision repair	1/143 0.7%	18/2438 0.74%	0.664436	0.999484	1	A0A7M7GXZ7	0	--
ko00062	Fatty acid elongation	1/143 0.7%	18/2438 0.74%	0.664436	0.999484	0	--	1	A0A7M7GQC7
ko00565	Ether lipid metabolism	1/143 0.7%	18/2438 0.74%	0.664436	0.999484	1	A0A7M7R8G5	0	--
ko00790	Folate biosynthesis	1/143 0.7%	18/2438 0.74%	0.664436	0.999484	1	A0A7M7MXU9	0	--
ko00051	Fructose and mannose metabolism	1/143 0.7%	19/2438 0.78%	0.684265	0.999484	1	A0A7M7SS59	0	--
ko00900	Terpenoid backbone biosynthesis	1/143 0.7%	19/2438 0.78%	0.684265	0.999484	0	--	1	A0A7M7MPI2
ko00250	Alanine, aspartate and glutamate metabolism	1/143 0.7%	20/2438 0.82%	0.70293	0.999484	1	A0A7M7MH51	0	--
ko04213	Longevity regulating pathway - multiple species	2/143 1.4%	42/2438 1.72%	0.716982	0.999484	2	A0A7M7G737;A0A7M7L0R4	0	--
ko00830	Retinol metabolism	1/143 0.7%	21/2438 0.86%	0.720498	0.999484	1	A0A7M7TET8	0	--
ko00970	Aminoacyl-tRNA biosynthesis	2/143 1.4%	43/2438 1.76%	0.729178	0.999484	1	A0A7M7RBK8	1	A0A7M7GVC6
ko00590	Arachidonic acid metabolism	1/143 0.7%	22/2438 0.9%	0.737035	0.999484	0	--	1	A0A7M7LMH0
ko03083	Polycomb repressive complex	1/143 0.7%	23/2438 0.94%	0.752599	0.999484	0	--	1	A0A7M7H600
ko00561	Glycerolipid metabolism	2/143 1.4%	46/2438 1.89%	0.763138	0.999484	1	A0A7M7R5S2	1	A0A7M7GV12
ko01210	2-Oxocarboxylic acid metabolism	1/143 0.7%	24/2438 0.98%	0.767249	0.999484	1	A0A7M7G1I2	0	--
ko02010	ABC transporters	1/143 0.7%	25/2438 1.03%	0.781037	0.999484	1	A0A7M7R464	0	--
ko01250	Biosynthesis of nucleotide sugars	1/143 0.7%	27/2438 1.11%	0.806225	0.999484	1	A0A7M7SS59	0	--
ko00270	Cysteine and methionine metabolism	1/143 0.7%	28/2438 1.15%	0.817718	0.999484	0	--	1	A0A7M7GSC6
ko04146	Peroxisome	2/143 1.4%	53/2438 2.17%	0.82839	0.999484	2	A0A7M7GT31;A0A7M7IGD2	0	--
ko00410	beta-Alanine metabolism	1/143 0.7%	29/2438 1.19%	0.828534	0.999484	0	--	1	A0A7M7GV38
ko04070	Phosphatidylinositol signaling system	2/143 1.4%	55/2438 2.26%	0.843832	0.999484	1	A0A7M7TFC1	1	A0A7M7MSI7
ko04745	Phototransduction - fly	1/143 0.7%	32/2438 1.31%	0.857304	0.999484	0	--	1	A0A7M7MSI7
ko00564	Glycerophospholipid metabolism	2/143 1.4%	59/2438 2.42%	0.871014	0.999484	2	A0A7M7R8G5;A0A7M7TFC1	0	--
ko04145	Phagosome	2/143 1.4%	64/2438 2.63%	0.8989	0.999484	2	A0A7M7G6V6;A0A7M7GU49	0	--
ko00562	Inositol phosphate metabolism	1/143 0.7%	41/2438 1.68%	0.91787	0.999484	1	A0A7M7TFC1	0	--
ko04150	mTOR signaling pathway	2/143 1.4%	69/2438 2.83%	0.921118	0.999484	2	A0A7M7FYZ7;A0A7M7R5F4	0	--
ko01212	Fatty acid metabolism	1/143 0.7%	42/2438 1.72%	0.92277	0.999484	0	--	1	A0A7M7GQC7
ko01230	Biosynthesis of amino acids	1/143 0.7%	48/2438 1.97%	0.946634	0.999484	1	A0A7M7MH51	0	--
ko04148	Efferocytosis	1/143 0.7%	55/2438 2.26%	0.96537	0.999484	0	--	1	A0A7M7MQW5
ko04820	Cytoskeleton in muscle cells	2/143 1.4%	101/2438 4.14%	0.985188	0.999484	1	A0A7M7MUZ0	1	A0A7M7ML82
ko03015	mRNA surveillance pathway	1/143 0.7%	70/2438 2.87%	0.986351	0.999484	0	--	1	A0A7M7R9B9
ko04814	Motor proteins	1/143 0.7%	80/2438 3.28%	0.992688	0.999484	1	A0A7M7MN95	0	--
ko01200	Carbon metabolism	1/143 0.7%	89/2438 3.65%	0.99584	0.999484	1	A0A7M7MM52	0	--
ko04144	Endocytosis	1/143 0.7%	122/2438 5%	0.999484	0.999484	0	--	1	A0A7M7H018
